# Supplementary material for: Association between serum 25-hydroxyvitamin D levels and Early Vascular Aging in young and middle-aged adults
Source: PLoS One. 2026 May 20;21(5):e0349409. doi: 10.1371/journal.pone.0349409 (PMC13189320; doi:10.1371/journal.pone.0349409)
Supplement: S1 Dataset — (XLSX) [file pone.0349409.s001.xlsx]

## Sheet: Sheet 1
BMI	Smoking_status	Alcohol_status	Hypertension	Diabetes	SBP	DBP	TG	TC	HDL	LDL	Cr	FBG	UA	HbA1c	Hcy	VitD	EVA	PWV	VitD_quartile	VitD_10
24.22	0	0	1	0	132	72	1.04	5.89	1.76	3.57	99	4.87	366	5.4	15.19	5.3	1	1638	Q1	0.53
21.76	0	0	0	0	118	70	0.92	5.86	1.77	3.8	40	4.78	290	5.5	10.1	5.5	1	1521	Q1	0.55
22.79	0	1	1	1	139	98	1.55	4.11	1.83	1.91	80	7.12	363	9.7	13.72	5.7	1	1632	Q1	0.57
26.72	0	0	0	1	137	81	1.02	7.18	2.42	4.31	72	8.89	257	7.6	9.41	6.1	1	1479	Q1	0.61
25.64	0	0	0	0	122	83	0.97	4.75	1.42	2.84	78	4.81	283	5.75	7.21	6.5	1	1342	Q1	0.65
28.58	0	0	0	0	121	72	1.13	4.8	1.65	2.49	67	4.9	271	5.75	6.91	7.2	0	1227	Q1	0.72
24.35	0	0	0	0	102	69	1.34	4.59	1.45	2.55	84	4.5	343	5.75	8.12	7.3	0	1160	Q1	0.73
25.15	0	0	0	0	112	78	1.14	4.46	1.51	2.53	67	4.24	224	5.2	8.87	7.5	0	1236	Q1	0.75
19.14	0	0	0	0	112	71	2.06	5.74	1.7	3.23	74	4.56	280	5.2	7.85	7.5	1	1320	Q1	0.75
26.17	0	0	0	0	100	52	1.48	3.78	1.43	2.04	56	5.2	287	5.75	6.49	7.6	1	1273	Q1	0.76
30.1	0	0	1	0	158	105	1.47	6.41	2.4	3.11	99	4.12	293	5.6	14.54	7.6	1	1654	Q1	0.76
32.93	1	1	1	0	139	85	3.95	5.26	1.31	3.11	56	5.58	342	5.9	12.58	7.7	1	1529	Q1	0.77
22.1	0	0	0	0	118	86	1.62	6.37	2	3.66	82	4.24	293	5.2	9.23	8	0	1205	Q1	0.8
24.22	0	0	0	0	123	69	1.25	7.53	1.6	5.16	79	4.6	424	5.75	17.38	8.1	0	1203	Q1	0.81
27.93	0	0	0	0	129	65	1.7	4.26	1.62	2.32	95	4.56	322	5.75	11.16	8.2	1	1479	Q1	0.82
44.14	1	0	0	1	133	83	3.89	6.8	1.27	1.43	82	17.29	578	12.8	11.79	8.2	1	1677	Q1	0.82
23.89	0	0	0	0	116	85	1.42	4.18	1.69	1.93	76	4.64	312	5.75	9.53	8.2	0	1124	Q1	0.82
23.94	0	0	1	0	182	93	3.14	5.46	1.36	3.01	71	5.83	296	5.8	7.98	8.2	1	1798	Q1	0.82
29.04	1	1	1	0	141	87	2.18	4.7	1.13	2.9	96	5.68	369	5.2	10.26	8.3	0	1325	Q1	0.83
18.56	0	0	0	0	126	85	0.32	3.88	1.95	1.7	90	4.8	237	5.75	10.62	8.4	1	1302	Q1	0.84
21.48	0	0	0	0	123	70	0.49	4.93	2.09	2.39	91	4.71	242	5.8	10.56	8.5	1	1493	Q1	0.85
23.57	0	0	0	0	127	84	2.07	5.35	1.72	2.79	90	4.89	314	5.75	8.76	8.5	1	1505	Q1	0.85
38.69	1	1	1	0	141	96	3.76	6.04	1.2	3.69	103	4.86	539	5.8	46	8.6	1	1367	Q1	0.86
23.61	0	0	0	0	112	69	1.22	6.59	1.75	4.1	86	5.85	370	6.4	9.69	8.6	1	1515	Q1	0.86
22.1	1	1	0	0	139	82	7.36	4.98	1.75	1.9	83	5.32	394	5.7	12.22	8.7	1	1572	Q1	0.87
24.59	0	0	0	0	138	77	0.39	4.6	1.91	2.41	79	5.16	262	5.6	9.05	8.8	0	1284	Q1	0.88
23.8	0	0	0	0	108	69	1.2	6.18	1.48	3.99	28	4.66	284	5.3	6.91	8.9	1	1489	Q1	0.89
24.22	0	0	0	0	129	82	4.09	5.17	1.27	2.64	98	5.19	429	5.75	9.01	8.9	0	1369	Q1	0.89
22.01	0	0	0	0	99	66	0.29	4.42	1.95	2.35	84	4.86	278	5.75	8.81	8.9	0	1098	Q1	0.89
20.44	0	0	0	0	116	69	0.96	5.41	2.09	2.8	90	4.99	259	5.5	9.49	8.9	0	1201	Q1	0.89
33.01	1	0	0	0	127	77	1.37	4.53	1.36	2.68	90	4.73	524	5.5	9.8	9	1	1336	Q1	0.9
23.56	0	0	0	0	98	55	0.56	9.31	2.69	5.68	80	4.76	309	5.7	9.15	9	0	1247	Q1	0.9
22.66	0	0	0	0	118	67	0.88	4.09	1.6	2.07	70	4.53	268	5.7	7.05	9	0	1234	Q1	0.9
32.02	0	0	0	1	126	83	1.04	3.73	1.79	1.56	90	5.6	388	6.5	14.49	9	1	1485	Q1	0.9
22.22	1	1	1	0	121	70	2.31	5.1	1.55	2.94	110	5.13	424	5.8	16.69	9.1	0	1378	Q1	0.91
28.03	0	0	1	0	124	77	1.32	5.01	1.13	3.23	83	5.31	414	5.75	11.11	9.1	0	1116	Q1	0.91
36.61	1	1	1	0	138	89	2.69	6.88	1.57	4.44	88	4.63	475	6	9.85	9.1	0	1299	Q1	0.91
22.62	0	0	0	0	119	63	0.9	6	1.68	3.96	49	5.78	304	6.3	8.35	9.2	1	1601	Q1	0.92
23.72	0	0	0	0	124	77	1.33	5.6	1.49	3.61	77	4.71	303	5.75	7.24	9.3	1	1382	Q1	0.93
26.02	0	0	0	0	117	82	0.74	5.34	1.73	3.15	113	5.03	360	5.7	10.26	9.3	1	1450	Q1	0.93
16.9	0	0	0	0	95	58	0.4	4.89	1.98	2.47	78	4.58	306	3	10.85	9.3	0	1019	Q1	0.93
19.72	0	0	0	0	127	75	1.04	5.98	2.14	3.21	76	5.56	216	5.4	6.59	9.4	0	1250	Q1	0.94
30.05	0	0	1	0	141	85	0.57	5.14	1.74	2.9	64	6.28	234	5.75	8.72	9.5	0	1261	Q1	0.95
155.5	0	0	0	0	106	56	1.71	4.59	1.41	2.69	72	5.04	339	5.4	6.37	9.5	1	1413	Q1	0.95
20.7	0	0	0	0	130	83	0.55	6.23	2.11	3.83	43	4.8	261	5.2	9.28	9.5	0	1240	Q1	0.95
20.29	0	0	0	0	97	57	0.51	3.75	1.51	1.9	88	4.56	268	5.75	10.7	9.6	0	1147	Q1	0.96
30.08	0	0	0	1	134	79	2.84	6.21	1.52	3.64	94	11.6	421	5.75	13.26	9.7	1	1720	Q1	0.97
23.68	0	0	0	0	129	87	1.04	5.63	1.68	3.37	81	4.63	340	5.6	6.75	9.8	1	1456	Q1	0.98
24.54	0	0	1	1	170	96	1.7	4.44	1.22	2.56	70	9.27	161	5.75	9.79	9.8	1	1561	Q1	0.98
31.57	0	0	0	0	134	83	1.6	6.71	1.89	4.01	98	4.82	556	5.2	14.73	9.8	1	1363	Q1	0.98
20.52	0	0	0	0	100	65	0.64	3.63	1.49	1.94	89	5.37	242	5.75	7.29	9.9	0	1074	Q1	0.99
19.47	0	0	0	0	96	60	0.45	4.47	1.76	2.59	86	4.33	275	5.75	18.5	9.9	0	888	Q1	0.99
25.37	0	0	0	0	134	87	1.57	4.99	1.57	2.97	51	5.54	315	6	6.21	10	0	1303	Q1	1
20.3	1	0	0	0	108	60	0.43	4.26	2.08	2.13	37	4.16	219	5.1	8.57	10	0	1014	Q1	1
18.03	0	0	0	0	100	65	0.71	6.23	2.46	3.51	53	4.44	236	5.75	10.52	10	0	999	Q1	1
24.63	1	1	1	0	144	99	1.39	6.08	1.69	3.82	112	5.21	348	5.9	11.34	10	1	1563	Q1	1
18.57	0	0	0	0	97	60	0.4	5.71	2.28	2.82	74	4.4	232	5.75	8.63	10	0	1047	Q1	1
19.71	0	0	0	0	84	56	0.84	5.44	2.1	2.71	72	3.9	280	5.75	10.46	10	0	1138	Q1	1
25.59	0	0	0	0	116	67	1.51	5.63	1.66	3.61	44	4.77	343	5.75	7.18	10	0	1350	Q1	1
22.31	0	0	0	0	123	80	0.44	4.32	1.9	2.29	69	5.07	269	5.4	8.55	10.1	0	932	Q1	1.01
26.73	0	0	0	0	117	65	1.99	6.54	1.87	4.02	57	5.72	293	5.7	10.82	10.1	0	1107	Q1	1.01
18.03	0	0	0	0	104	54	0.53	3.98	1.52	2.16	43	4.32	277	5	8.08	10.1	0	1094	Q1	1.01
27.25	0	0	0	0	114	68	3.32	5.66	1.42	3.28	84	5.27	274	5.75	7.09	10.1	0	1181	Q1	1.01
22.88	0	0	0	0	101	59	1.36	6.9	1.71	4.56	68	4.77	314	6.1	7.33	10.1	0	824	Q1	1.01
25.32	1	1	0	0	139	82	1.22	6.84	1.61	4.57	97	4.94	382	5.8	10.32	10.1	0	1319	Q1	1.01
23.5	0	0	1	0	145	83	1.69	6.88	1.97	4.14	76	5.21	269	5.5	8.3	10.2	0	1390	Q1	1.02
24.92	0	0	0	0	118	86	17.69	8.25	1.11	2.18	43	6.02	267	6	6.63	10.2	0	1286	Q1	1.02
27.01	1	0	0	0	108	70	3.21	5.45	1.48	3.21	72	4.83	555	5.8	15.57	10.2	0	1247	Q1	1.02
30.85	0	0	1	0	155	99	1.26	4.92	1.57	2.8	83	5.65	392	5.1	10.97	10.2	1	1563	Q1	1.02
19.49	0	0	0	0	127	89	1.49	5.62	1.75	3.2	79	4.29	230	5.6	7.12	10.2	0	1128	Q1	1.02
20.55	0	0	0	0	110	68	0.74	5.06	2.29	2.3	89	4.92	212	5.8	9.67	10.2	1	1370	Q1	1.02
22.69	0	0	0	0	128	86	2.84	6.4	1.52	4.08	70	5.07	480	5.75	23.27	10.2	1	1448	Q1	1.02
21.54	1	0	0	0	112	68	0.51	4.25	1.68	2.33	39	4.18	248	5.75	8.73	10.2	0	1086	Q1	1.02
24.96	0	1	0	0	133	89	1.66	5.46	1.49	3.35	88	5.15	450	5.75	7.74	10.3	0	1311	Q1	1.03
26.73	0	0	0	0	126	87	0.76	4.77	1.2	3.15	91	5.39	432	5.9	13.94	10.3	1	1769	Q1	1.03
22.4	0	0	0	0	119	65	0.44	3.9	1.73	1.96	95	4.07	387	5.75	13.85	10.4	0	1170	Q1	1.04
19.3	0	0	0	0	99	54	0.28	3.77	1.94	1.6	72	4.58	189	5.5	6.95	10.4	0	1141	Q1	1.04
26.61	1	0	1	0	122	71	6.51	5.74	1.24	2.4	62	5.13	447	5.4	14.64	10.4	1	1553	Q1	1.04
28.03	0	0	0	0	129	86	2.14	6.19	2.15	3.45	109	5.66	464	5.7	11.91	10.5	1	1529	Q1	1.05
28.08	0	0	0	0	107	71	1.25	4.03	1.3	2.51	46	5.51	298	5.75	8.83	10.5	0	1093	Q1	1.05
25.21	0	0	1	0	134	90	0.31	6.22	2.53	2.96	89	4.74	255	5.75	10.24	10.5	1	1499	Q1	1.05
23.23	0	0	0	0	123	71	0.99	5.92	1.85	3.55	99	4.88	321	5.75	8.88	10.5	0	1390	Q1	1.05
21.09	0	0	0	0	109	64	0.5	4.27	2.36	1.51	67	4.54	207	5.3	6.42	10.6	0	1063	Q1	1.06
41.87	1	1	1	0	135	86	2.58	5.97	1.62	3.33	89	5.61	417	5.6	14.41	10.6	1	1499	Q1	1.06
25.56	0	0	0	0	106	61	0.82	5.73	2.26	3.11	84	4.94	297	5.4	7.52	10.7	0	1194	Q1	1.07
20.7	1	0	0	0	113	75	0.68	4.31	1.67	2.16	80	4.95	247	5	8.42	10.7	0	1186	Q1	1.07
17.73	0	0	0	0	115	70	0.84	5.7	2.43	2.9	72	4.75	194	5.75	9.81	10.8	0	971	Q1	1.08
22.94	0	0	0	0	113	72	0.94	3.39	1.25	1.89	44	4.4	257	5.75	7.48	10.8	0	1222	Q1	1.08
26.95	0	0	0	1	126	79	1.65	5.66	1.72	3.52	38	6.76	321	7.2	11.43	10.8	1	1375	Q1	1.08
24.25	0	0	0	0	110	77	2.71	4.91	1.8	2.5	102	5.44	513	5.7	11.86	10.9	0	1329	Q1	1.09
22.43	0	0	1	0	127	91	0.85	5.43	2.14	2.93	75	4.78	327	5.7	8.92	10.9	1	1338	Q1	1.09
29.24	1	0	0	0	105	59	1.14	4.54	1.28	2.84	97	4.29	466	5.7	24.08	10.9	0	1302	Q1	1.09
30.84	1	1	0	0	121	85	1.19	4.99	1.2	3.14	95	5.16	568	5.9	11.13	10.9	1	1421	Q1	1.09
21.06	0	0	0	0	119	72	1.31	6.22	1.87	3.66	80	4.48	268	5.2	8.04	11	0	1097	Q1	1.1
26.53	0	0	0	0	113	75	1.83	5.38	1.9	3.01	50	5.74	406	5.9	12.41	11	0	1419	Q1	1.1
19.15	0	0	0	0	115	76	0.4	4.52	2.25	2.01	76	4.64	181	5.1	8.2	11	0	1053	Q1	1.1
22.82	0	0	0	0	114	62	0.94	4.59	1.2	2.89	100	5	390	5.75	12.04	11	1	1457	Q1	1.1
25.54	0	0	0	0	102	66	1.61	3.47	1.26	1.72	67	4.43	465	5.75	8.68	11	0	981	Q1	1.1
33.31	0	0	1	0	147	79	1.7	6.21	1.92	3.73	86	4.59	193	5.75	9.48	11	1	1373	Q1	1.1
22.97	0	0	0	0	139	88	0.82	5.31	1.9	2.87	79	4.8	230	5.75	10.85	11	0	1453	Q1	1.1
29.75	1	0	0	1	132	89	5.6	6.65	1.34	3.6	90	15.68	377	10.5	13.73	11	1	1682	Q1	1.1
29.58	1	0	0	1	123	80	2.02	5.19	1.15	2.93	106	5.64	481	6.6	28.62	11.1	1	1748	Q1	1.11
24.84	0	0	0	0	135	88	3.39	5.46	1.61	3	47	4.75	348	5.8	10.1	11.2	1	1513	Q1	1.12
17.59	1	0	0	0	114	75	1.51	5.56	1.84	3.1	94	4.19	285	5.4	43.13	11.2	0	1231	Q1	1.12
21.07	0	0	0	0	111	73	1.31	6.25	1.79	3.76	88	4.88	248	5.75	10.46	11.2	0	1247	Q1	1.12
27	0	0	0	0	130	76	1.64	4.75	1.18	2.99	112	4.03	526	5.5	16.53	11.2	0	1242	Q1	1.12
24.58	1	0	1	1	137	98	1.55	5.79	1.49	3.64	75	8.79	318	7.9	14.28	11.3	1	1720	Q1	1.13
23.99	0	0	0	0	108	60	0.47	4.61	2	2.45	54	4.45	232	5.1	11.31	11.3	0	1230	Q1	1.13
21.88	0	0	0	0	118	72	0.85	5.76	1.78	3.47	62	4.5	291	5.5	7.91	11.3	0	1238	Q1	1.13
31.59	0	0	0	0	125	72	2.18	4.18	1.19	2.42	105	6.37	257	5.75	12.64	11.3	1	1433	Q1	1.13
24.58	0	1	1	1	137	98	1.55	5.79	1.49	3.64	75	8.79	318	7.9	14.28	11.3	1	1538	Q1	1.13
25.49	0	0	0	0	128	83	0.7	5.79	1.7	3.65	87	4.04	288	5.75	12.71	11.4	1	1424	Q1	1.14
21.17	0	0	0	0	107	66	0.47	4.63	2.23	1.95	91	4.03	290	5.75	8.31	11.4	0	1031	Q1	1.14
30.26	1	1	1	0	142	78	0.94	4.94	1.4	2.93	98	4.95	298	5.75	7.71	11.4	1	1590	Q1	1.14
32.15	1	1	1	0	148	106	2.79	5.3	1.35	3.07	129	5.79	546	5.75	13.86	11.4	0	1196	Q1	1.14
29.19	1	1	1	0	125	76	1.74	6.32	1.44	3.95	103	5.44	370	5.3	12.27	11.4	0	1253	Q1	1.14
21.96	0	0	0	0	133	85	0.38	4.26	2.76	1.17	85	5.22	232	5.4	7.39	11.4	0	1209	Q1	1.14
18.59	0	0	0	0	95	57	0.61	3.8	1.68	1.67	83	4.26	389	5.3	12.43	11.4	0	1151	Q1	1.14
34.93	0	0	0	1	119	72	1.27	6.63	1.56	4.5	30	15.18	244	5.75	8.58	11.4	1	1500	Q1	1.14
25	0	0	1	0	140	87	1.38	5.51	1.86	3.22	50	4.78	297	5.8	6.72	11.5	0	1332	Q1	1.15
24.49	1	1	1	0	165	99	1.13	3.98	1.9	1.73	88	4.8	321	5.75	13.31	11.5	1	1704	Q1	1.15
26.91	0	0	1	0	144	94	1.86	5.39	1.38	3.39	78	5.9	393	6	9.48	11.5	0	1234	Q1	1.15
27.72	1	1	1	0	115	78	3.89	4.32	1.51	1.93	123	5.18	387	5.4	18.16	11.5	0	1277	Q1	1.15
28.09	1	1	0	0	125	73	4.99	8.11	1.69	4.69	94	6.21	598	6.1	9.58	11.6	0	1163	Q1	1.16
28.08	0	0	0	0	110	69	1.88	6.33	1.41	4.15	97	5.25	501	5.75	10.58	11.6	1	1589	Q1	1.16
21.89	0	0	0	0	104	66	0.75	5.3	2.09	3	51	5.4	234	5.7	7.94	11.6	0	1081	Q1	1.16
24.46	0	0	0	0	122	78	1.3	5.15	1.68	2.89	109	4.56	331	5.4	12.58	11.6	0	1224	Q1	1.16
25.83	1	1	0	0	133	88	1.24	4.75	1.5	2.7	115	5.07	413	4.7	13.34	11.6	1	1505	Q1	1.16
25.16	0	0	0	0	139	88	1.07	6.2	1.78	3.8	92	4.6	297	5.75	8.72	11.7	1	1765	Q1	1.17
26.8	0	0	0	0	128	68	0.67	4.96	1.88	2.74	55	5.39	256	6	8.8	11.7	0	1225	Q1	1.17
24.72	0	1	0	0	126	76	1.93	5.55	1.58	3.24	100	5.87	429	5.9	12.33	11.7	0	1253	Q1	1.17
24.92	0	0	0	0	136	84	1.48	5.72	1.56	3.39	93	5.05	385	5.6	12.96	11.7	1	1430	Q1	1.17
22.5	0	0	1	0	137	91	0.7	4.86	2	2.63	73	4.67	248	5.75	6.07	11.8	0	1273	Q1	1.18
20.55	0	0	0	0	125	78	1.2	5.77	1.66	3.85	99	4.69	301	5.3	12.01	11.8	0	1376	Q1	1.18
20.57	0	0	0	0	127	74	0.57	6.44	2.2	3.73	56	4.09	365	5.4	9.68	11.8	0	1144	Q1	1.18
29.58	1	1	1	0	127	85	3.78	5.6	1.38	3.18	84	4.7	323	5.75	8.81	11.8	0	1334	Q1	1.18
25.58	0	0	0	0	126	78	0.65	4.02	1.61	2.18	91	5.15	410	6	12.88	11.8	1	1757	Q1	1.18
26.42	1	1	0	0	112	75	2.07	5.47	1.15	3.51	101	4.35	338	5.2	10.87	11.8	0	1164	Q1	1.18
20.43	0	0	0	0	116	71	0.47	4.46	1.73	2.34	81	5.24	244	5.4	8.73	11.8	0	1217	Q1	1.18
25.14	0	0	0	0	106	69	0.72	5.52	1.98	3.07	51	4.17	292	4.9	12.9	11.8	0	1441	Q1	1.18
26.81	0	0	0	0	109	61	0.79	4.97	1.3	3.29	86	4.49	275	5.1	9.32	11.9	0	1252	Q1	1.19
19.38	0	0	0	0	116	63	0.5	3.29	1.66	1.51	69	4.8	346	5.75	9.21	11.9	0	1074	Q1	1.19
22.64	0	1	1	0	150	95	1.1	7.14	2.69	3.59	97	4.79	315	5.75	14.76	11.9	1	1880	Q1	1.19
23.45	1	0	0	0	130	75	2.48	5.28	1.3	3.1	97	4.68	306	6.1	11.87	11.9	0	1235	Q1	1.19
24.16	1	1	0	0	120	89	1.94	4.94	1.31	2.95	115	5.77	336	6.2	12.09	12	1	1722	Q1	1.2
28.34	0	0	0	0	109	72	0.96	6.12	1.82	3.81	114	4.85	470	5.5	13.17	12	0	1243	Q1	1.2
21.76	0	0	0	0	118	70	0.91	5.89	1.72	3.6	78	4.62	350	5.5	10.08	12	1	1444	Q1	1.2
23.38	0	0	0	0	100	66	1.32	5.8	1.65	3.54	105	4.63	450	5.8	15.52	12	1	1543	Q1	1.2
25.5	0	0	0	0	103	60	0.66	4.34	1.83	2.25	40	5.08	241	5.5	8.42	12	0	1193	Q1	1.2
22.04	0	0	0	0	112	68	0.72	3.35	1.49	1.7	84	4.98	291	5.75	7.63	12.1	0	1161	Q1	1.21
22.94	0	0	0	0	119	64	2.61	5.44	1.42	3.19	85	5.14	279	5.5	8.94	12.1	1	1397	Q1	1.21
26.93	0	0	0	0	114	72	0.98	5.98	1.69	3.6	83	4.59	283	5.6	12.76	12.1	0	1243	Q1	1.21
22.19	0	0	0	0	112	68	1.07	5.08	1.69	2.98	48	4.43	326	5.7	12.99	12.1	0	1326	Q1	1.21
23.46	0	0	0	0	113	82	0.56	7.26	2.11	4.71	39	6.13	296	5.8	8.95	12.2	1	1507	Q1	1.22
23.34	0	0	0	0	113	69	0.63	5.37	2.41	2.82	64	4.5	305	5.5	7.37	12.2	0	1106	Q1	1.22
27.43	0	0	0	0	125	74	0.91	3.87	1.57	1.94	80	4.31	330	5.1	8.24	12.2	0	1263	Q1	1.22
21.92	0	0	0	0	121	83	0.84	4.99	2	2.42	86	4.7	253	5.75	10.86	12.2	1	1516	Q1	1.22
26.38	1	0	0	0	118	70	0.91	4.69	1.47	2.59	97	5.19	356	6.4	12.58	12.2	0	1342	Q1	1.22
24.65	0	0	0	0	105	67	1.39	5.68	2.11	3.11	81	5.71	395	5.7	15.28	12.2	0	1399	Q1	1.22
20.82	0	0	0	0	128	76	0.65	6.03	2.18	3.25	75	4.49	296	5.3	7.87	12.2	0	1136	Q1	1.22
22.54	0	0	0	0	116	77	0.81	3.32	1.28	1.79	72	5.38	380	5.9	9.41	12.2	0	1258	Q1	1.22
21.41	0	0	0	0	108	59	0.45	5.27	1.6	3.39	69	4.5	202	5.4	6.96	12.3	0	1000	Q1	1.23
24.1	1	0	0	1	117	68	1.73	6.72	1.5	4.53	106	6.6	347	6.7	9.9	12.3	0	1324	Q1	1.23
27.62	0	0	0	0	135	89	1.68	6.95	2.72	3.23	94	4.77	333	5.6	12.12	12.3	0	1282	Q1	1.23
28.73	0	0	0	0	135	89	1.51	6.06	1.24	4.13	107	4.95	411	5.3	10.19	12.3	0	1199	Q1	1.23
22.77	0	0	0	0	127	83	0.9	5.44	2.25	2.45	84	4.48	219	5.5	9.29	12.3	1	1375	Q1	1.23
26.51	1	1	1	0	123	73	2.07	6.62	1.62	4.21	123	5.21	362	5.6	15.18	12.3	1	1598	Q1	1.23
22.1	0	0	0	0	103	58	0.98	5.17	1.72	3.11	80	4.71	223	5.9	12.36	12.3	0	1293	Q1	1.23
21.36	0	0	0	0	88	54	0.58	4.64	1.89	2.45	75	4.46	220	5.7	7.15	12.3	0	1052	Q1	1.23
29.61	1	1	1	1	140	80	1.58	5.65	1.48	3.68	98	7.26	433	6.7	10.94	12.4	0	1191	Q1	1.24
34.35	1	0	1	0	144	94	0.91	5.07	1.38	3.23	86	4.92	413	5.9	7.82	12.4	1	1420	Q1	1.24
26.57	0	0	0	0	130	83	2.08	4.89	1.32	2.92	84	5.13	363	5.4	9.28	12.4	1	1525	Q1	1.24
25.95	0	0	0	1	116	80	1.79	6.5	1.69	4.23	88	6.67	348	7.1	9.63	12.4	1	1705	Q1	1.24
23.14	0	0	0	1	127	78	1.2	6.02	1.31	4.14	45	6.06	290	6.5	9.13	12.4	1	1409	Q1	1.24
31.56	0	0	0	0	118	76	1.93	4.98	1.59	2.83	75	4.99	320	5.75	7.4	12.4	1	1347	Q1	1.24
19.84	0	0	0	0	126	73	0.48	4.08	1.85	2.24	98	4.36	362	5.75	23.89	12.4	0	1159	Q1	1.24
24.38	0	0	1	0	127	94	0.74	5.52	1.7	3.37	88	5.12	354	5.6	7.65	12.5	1	1403	Q1	1.25
23.66	0	0	1	0	148	87	1.31	5.85	1.53	4	104	6.02	421	5.75	11.16	12.5	1	1750	Q1	1.25
24.48	1	1	0	0	116	63	3.41	4.81	1.43	2.61	80	5.02	486	5.8	10.25	12.5	0	1298	Q1	1.25
25.63	0	0	0	0	124	78	1.63	7.08	1.51	4.46	96	5.05	288	5.75	15.15	12.5	0	1270	Q1	1.25
24.46	0	0	1	0	143	97	1.08	4.2	1.32	2.55	85	4.51	418	5.3	11.21	12.5	0	1337	Q1	1.25
24.37	0	0	0	0	101	56	1.03	5.65	1.85	3.28	73	4.78	312	5.75	7.39	12.5	0	1073	Q1	1.25
29.61	1	1	1	0	132	74	1.5	3.93	1.58	1.98	106	4.83	408	5.8	12.99	12.5	1	1500	Q1	1.25
26.98	0	1	1	0	119	69	4.7	5.69	1.42	2.78	100	5.23	504	5.4	15.99	12.5	0	1334	Q1	1.25
20.94	0	0	0	0	110	57	0.89	4.86	1.69	2.79	57	4.85	220	5.75	11.02	12.5	0	1210	Q1	1.25
21.82	0	0	0	0	122	74	0.43	4.37	1.83	2.48	84	4.15	293	5.75	9.91	12.6	0	1235	Q1	1.26
27.61	1	1	0	0	135	80	1.26	4.73	1.78	2.75	91	5.11	491	4.9	7.21	12.6	0	1190	Q1	1.26
25.69	1	0	0	0	125	75	1.65	4.74	1.5	2.67	85	4.6	367	5.2	10.69	12.6	0	1249	Q1	1.26
27.45	0	0	0	0	113	63	1.23	7.47	2.09	4.66	83	4.25	396	5.75	10.93	12.6	0	1351	Q1	1.26
32.56	0	0	1	0	130	84	2.92	4.41	1.18	2.44	108	4.7	605	5.9	13.58	12.6	0	1216	Q1	1.26
39.61	1	1	1	1	151	106	3.56	5.02	1.4	2.85	111	9.69	720	5.75	13.44	12.6	0	1361	Q1	1.26
24.54	0	0	0	0	126	83	0.7	5.09	2.31	2.49	83	4.86	260	5.5	8.58	12.7	0	1103	Q1	1.27
26.4	0	0	0	0	114	78	0.79	6.21	1.56	4	105	4.91	431	5.75	10.7	12.7	0	1215	Q1	1.27
24.24	0	0	0	0	110	76	1.05	4.46	1.4	2.56	71	4.74	276	5.5	8.94	12.7	0	1147	Q1	1.27
24.61	1	1	0	0	116	67	1.18	6.59	1.99	3.39	105	4.54	355	5.75	14.01	12.7	0	1246	Q1	1.27
29.27	0	0	0	0	125	85	1.31	5.75	1.6	4.01	76	5.51	292	5.7	9.67	12.7	0	1096	Q1	1.27
22.91	0	0	0	0	117	71	0.32	4.67	1.78	2.7	74	3.97	292	5.4	7.22	12.8	0	1029	Q1	1.28
22.74	1	1	1	0	135	91	2.51	5.69	1.92	2.99	66	5.19	456	5.75	11.18	12.8	1	1390	Q1	1.28
23.15	0	0	0	0	125	78	1.06	5.44	1.86	2.9	82	6.12	217	6.2	7.7	12.8	0	1358	Q1	1.28
27.51	0	0	0	0	114	70	0.99	5.62	1.94	3.09	97	4.44	266	5.75	9.24	12.8	0	1180	Q1	1.28
24.14	0	0	0	0	106	69	0.5	4.51	1.66	2.47	72	4.69	260	5	6.96	12.8	0	1096	Q1	1.28
22.19	0	0	0	0	110	71	1.25	6.75	2.37	3.79	58	5.54	292	5.6	11.64	12.9	0	1282	Q1	1.29
23.88	0	1	0	0	126	76	1.84	5.75	2.42	2.72	106	4.82	335	5.75	10.08	12.9	0	1350	Q1	1.29
29.86	0	0	0	0	135	87	1.63	2.64	1.17	1.12	89	4.64	399	5.75	10.53	12.9	0	1317	Q1	1.29
25.2	1	0	0	0	126	80	2.8	4.21	1.59	1.91	114	5.08	448	6.1	10.41	12.9	0	1314	Q1	1.29
27.01	0	0	0	0	114	80	0.73	3.41	1.48	1.89	83	5.07	317	5.4	8.57	13	1	1315	Q1	1.3
25.83	1	0	0	0	120	66	1.68	5.92	1.53	3.83	70	4.8	442	5.8	7.61	13	1	1443	Q1	1.3
27.4	1	0	0	0	128	86	1.63	5.78	1.5	3.5	119	4.84	362	5.1	14.98	13	1	1607	Q1	1.3
20.08	0	0	0	0	131	87	0.85	5.69	1.82	3.39	99	5.55	386	5.6	12.64	13	0	1392	Q1	1.3
29.64	0	0	0	0	124	78	1.18	3.86	1.54	1.98	99	5.45	370	5.6	11.83	13	0	1395	Q1	1.3
27.45	0	0	1	0	120	80	1.52	2.9	1.24	1.43	91	5.82	293	5.75	11.02	13.1	0	1272	Q1	1.31
20.84	0	0	0	0	115	74	2.99	8.16	1.76	5.05	90	5.56	456	6.1	12.66	13.1	0	1413	Q1	1.31
24.31	0	0	0	0	116	76	1.06	5.14	1.85	2.99	78	4.79	238	5.75	8.25	13.1	0	1250	Q1	1.31
28.69	0	0	0	0	138	81	1.04	4.72	1.82	2.44	71	5.03	283	6	10.19	13.1	1	1544	Q1	1.31
19.49	0	0	0	0	112	82	1.77	6.06	1.64	3.82	93	4.57	336	5.6	11.95	13.1	0	1281	Q1	1.31
22.7	0	0	0	0	104	58	0.31	4.01	1.6	2.06	92	4.98	298	5	8.22	13.1	0	1039	Q1	1.31
25.45	0	0	1	0	131	84	1.3	5.91	2.42	3.04	52	4.49	373	5.3	10.02	13.2	0	1280	Q1	1.32
29.5	0	1	1	0	150	86	2.27	5.75	1.41	3.47	92	4.69	395	5.75	9.27	13.2	0	1323	Q1	1.32
23.98	0	0	0	0	105	66	0.44	5.38	1.96	3.1	87	4.36	199	5.6	8.31	13.2	1	1456	Q1	1.32
25.45	0	0	1	0	131	84	1.3	5.91	2.42	3.04	52	4.49	373	5.3	10.02	13.2	0	1280	Q1	1.32
33.23	0	0	1	0	158	113	2.36	5.8	1.48	3.66	95	6.2	478	5.75	9.39	13.3	1	1846	Q1	1.33
28.34	0	0	1	0	143	93	1.17	5.59	2.26	2.72	99	6.41	496	5.8	9.58	13.3	1	1794	Q1	1.33
28.23	0	0	1	1	147	101	2.98	4.71	1.3	2.69	113	7.48	432	7.1	17.07	13.3	1	1644	Q1	1.33
32.04	0	0	1	0	136	88	0.76	4.12	1.21	2.51	106	5.77	273	6.3	9.76	13.3	1	1747	Q1	1.33
25.54	0	0	0	0	139	88	1.44	6.65	1.82	4.09	119	4.57	499	5.6	13.26	13.3	0	1283	Q1	1.33
22.01	0	0	0	0	104	66	0.57	4.36	2.04	1.94	107	4.3	351	5.75	11.43	13.3	0	1073	Q1	1.33
19.86	0	0	0	0	124	74	0.58	4.12	1.59	2.2	100	4.51	328	5.5	12.19	13.3	1	1337	Q1	1.33
30.64	1	1	0	0	111	66	0.84	4.39	2.59	1.53	96	4.92	413	5.75	11.56	13.3	1	1445	Q1	1.33
24.99	0	0	0	0	113	60	3.55	6.03	1.33	3.54	82	5.42	486	5.8	8.14	13.3	1	1484	Q1	1.33
35.91	0	0	1	0	186	113	1.62	5.91	1.68	3.7	84	5.35	391	5.5	9.32	13.4	1	1766	Q1	1.34
27.91	0	0	1	0	145	91	3	7.01	1.75	3.9	75	4.84	240	5.75	8.51	13.4	1	1648	Q1	1.34
30.39	0	0	1	0	153	96	2.72	4.4	1.31	2.29	92	4.9	431	5.7	38.22	13.4	1	1634	Q1	1.34
24.54	0	0	0	0	117	71	1.44	6.26	1.75	3.82	100	4.54	290	5.75	9.13	13.4	0	1207	Q1	1.34
23	0	0	0	0	113	69	0.39	3.69	1.39	2.11	79	4.34	291	5.7	9.53	13.4	0	1115	Q1	1.34
26.7	0	0	0	0	126	80	0.91	4.78	1.42	3.06	86	5.44	477	5.3	9.52	13.5	0	1117	Q1	1.35
20.08	0	0	0	0	105	70	0.98	4.45	2.25	1.87	120	4.67	519	4.7	12.39	13.5	0	1255	Q1	1.35
28.86	0	1	0	0	121	84	1.1	6.92	1.71	4.73	94	4.9	364	5.7	10.73	13.5	1	1531	Q1	1.35
32.88	0	1	1	0	159	113	2.16	6.56	1.66	4.02	130	4.72	513	5.75	13.54	13.5	1	1456	Q1	1.35
26.77	0	0	0	0	134	82	1.99	6.44	1.16	4.25	117	5.6	212	5.75	18.5	13.5	1	1592	Q1	1.35
26.32	1	1	1	0	143	104	1.85	4.83	1.39	2.74	103	5.02	401	5.75	15.46	13.5	1	1482	Q1	1.35
28.25	0	0	0	1	125	79	5.6	2.72	1.39	3.39	112	6.43	387	7.4	16.68	13.5	0	1342	Q1	1.35
21.64	0	0	0	0	90	56	1.02	7.22	2.47	3.97	77	4.71	302	5.4	9.95	13.5	0	1030	Q1	1.35
28.86	1	0	1	0	134	90	1.39	5.4	1.3	3.39	96	4.13	368	5.8	13.85	13.5	1	1454	Q1	1.35
21.93	0	0	0	0	132	78	0.64	5.11	2.06	2.8	54	4.78	240	5.7	11.21	13.5	0	1240	Q1	1.35
26.27	0	0	0	1	121	77	0.89	2.94	1.27	1.45	71	9.52	341	9	9.27	13.5	0	1482	Q1	1.35
24.29	0	0	0	0	133	76	1.82	6.49	1.51	4.17	52	5	317	5.6	7.41	13.6	0	1242	Q1	1.36
29.76	0	0	0	0	123	77	8.07	5.25	0.97	2	59	5.2	428	5.75	11.61	13.6	0	1201	Q1	1.36
157	0	0	0	0	111	78	0.67	4.95	1.37	3.05	66	4.7	186	5.6	5.62	13.6	0	1215	Q1	1.36
20.69	0	0	0	0	114	72	0.78	6.95	2.64	3.66	77	4.35	272	5.7	8.59	13.6	0	976	Q1	1.36
23.23	0	0	0	0	132	89	0.88	4.55	1.61	2.66	78	5.06	208	5.75	11.52	13.6	1	1580	Q1	1.36
26.62	0	0	0	0	126	84	1.14	3.84	1.51	1.88	93	5.03	314	5.75	10.94	13.6	0	1127	Q1	1.36
22.23	0	0	0	0	108	73	1.02	6.2	1.99	3.76	78	5.51	219	5.75	6.01	13.6	0	1099	Q1	1.36
21.74	0	0	1	1	137	81	1.05	7.41	1.94	4.71	82	6.79	190	7.4	11.1	13.6	1	1783	Q1	1.36
23.68	0	0	0	0	108	57	0.64	4.36	1.83	2.11	78	4.58	250	5.4	12.15	13.6	0	1156	Q1	1.36
29.91	1	1	0	0	138	78	5.6	5.63	1.33	2.57	97	5.65	502	5.7	9.42	13.6	0	1253	Q1	1.36
24.09	0	0	1	0	158	94	1.62	6.7	2.12	3.72	84	4.78	312	5.75	9.42	13.7	1	1629	Q2	1.37
26.86	0	1	1	0	116	79	0.86	4.17	1.39	2.51	69	5.3	384	5.75	13.56	13.7	0	1177	Q2	1.37
34.14	0	0	1	1	144	88	4.06	3.23	1.05	1.35	99	5.5	309	5.7	17.31	13.7	1	1491	Q2	1.37
25.25	1	0	0	0	121	65	2.76	5.45	1.59	3.01	92	5.6	542	5.8	8.39	13.7	0	1334	Q2	1.37
21.45	0	0	0	0	125	81	0.95	6.41	2.26	3.23	97	4.76	413	5.75	11.06	13.7	1	1593	Q2	1.37
23.82	0	0	0	0	133	81	0.82	4.21	1.68	2.23	76	4.54	310	5.75	9.67	13.7	0	1280	Q2	1.37
30.23	0	0	1	0	156	85	4.41	5.52	1.3	2.95	77	4.29	360	5.1	11.81	13.7	1	1423	Q2	1.37
21.78	0	0	0	0	109	73	1	5.69	1.9	3.3	63	4.65	238	5.75	7.93	13.7	0	1251	Q2	1.37
31.31	0	0	0	0	123	78	1.89	5.83	1.38	3.8	99	5.06	622	5.8	9.33	13.7	0	1005	Q2	1.37
30.37	0	0	0	0	131	82	0.83	4.45	1.44	2.88	58	5.25	338	5.6	9.07	13.8	1	1581	Q2	1.38
27.39	0	0	0	0	107	69	1.74	4.99	1.4	3.1	92	4.65	313	5.1	9.14	13.8	0	1139	Q2	1.38
31.25	0	0	1	0	152	89	3.45	5.73	1.19	3.45	81	4.86	285	5.6	11.19	13.8	1	1861	Q2	1.38
25.16	0	0	0	0	115	66	0.48	4.77	1.56	3.04	83	5.37	336	5.6	6.76	13.8	0	1121	Q2	1.38
22.33	0	0	0	0	114	81	0.65	4.47	1.72	2.71	80	4.44	242	5.6	7.88	13.9	1	1346	Q2	1.39
20.07	1	0	0	0	106	66	0.84	5	1.65	3	63	4.18	356	5.6	10.03	13.9	0	1216	Q2	1.39
24.35	0	1	0	0	131	88	1.41	6.77	2.22	3.82	103	4.8	398	5.75	12.28	13.9	0	1263	Q2	1.39
26.52	0	0	0	0	131	86	3.68	5.62	1.72	2.96	84	4.58	335	5.75	20.28	13.9	0	1243	Q2	1.39
22.62	0	0	1	0	140	86	0.82	5.02	1.73	2.76	84	4.56	187	5.8	12.14	13.9	1	1870	Q2	1.39
19.84	0	0	0	0	97	63	0.4	3.74	1.34	2	82	4.55	173	5.75	8.6	13.9	0	1117	Q2	1.39
21.88	0	0	0	0	100	59	0.95	6.93	2.04	4.44	89	4.74	267	5.75	8.12	13.9	0	1215	Q2	1.39
23.34	1	1	0	0	137	87	3.24	5.71	1.64	3.15	63	5.4	437	5.75	11.99	13.9	1	1593	Q2	1.39
26.24	0	0	0	0	129	75	1.07	4.53	1.3	2.92	88	5.16	380	5.75	14	14	0	1393	Q2	1.4
27.2	0	0	0	0	122	81	0.49	4.59	2.04	2.2	96	4.74	321	5.4	11.88	14	0	1305	Q2	1.4
25.76	0	0	0	0	106	66	2	3.5	1.02	2.08	94	4.07	348	5.75	17.75	14.1	0	1226	Q2	1.41
32.72	1	1	0	0	122	72	3.45	5.05	1.03	2.75	92	5.84	412	6.1	11.47	14.1	1	1441	Q2	1.41
26.3	0	1	0	0	131	87	2.92	5.16	1.46	2.85	98	5.09	407	5.75	8.13	14.1	1	1495	Q2	1.41
29.58	0	1	0	0	136	84	2.54	4.43	1.37	2.16	83	4.36	412	5.3	15.8	14.1	0	1183	Q2	1.41
22.26	0	0	0	0	110	76	1.22	4.87	1.62	2.84	79	4.7	204	5.75	12.46	14.1	0	1183	Q2	1.41
22.48	0	0	0	0	112	72	1.31	7.01	1.88	4.29	86	5.12	437	5.9	9.85	14.1	0	1313	Q2	1.41
27.57	1	1	1	0	143	91	1.37	4.25	1.55	2.06	88	5.06	352	5.5	12.47	14.1	0	1419	Q2	1.41
27.02	0	0	0	0	123	87	1.33	5.68	1.68	3.69	70	4.7	393	5.8	10.39	14.2	0	1073	Q2	1.42
21.36	0	0	0	0	129	84	0.46	5.31	2.11	2.94	55	3.7	510	5.8	13.25	14.2	0	1291	Q2	1.42
25.96	0	0	0	0	109	63	0.49	4.57	1.59	2.61	73	4.36	226	5.2	8.46	14.2	0	1194	Q2	1.42
29	1	1	0	0	137	79	5.31	6.21	1.36	3.27	83	6.72	533	5.6	9.85	14.2	1	1445	Q2	1.42
24.11	0	0	0	1	138	80	1.32	5.17	1.82	3.01	106	7.02	313	5.75	13.72	14.2	0	1304	Q2	1.42
21.1	1	0	0	0	116	78	1.43	6.2	1.41	4.54	122	5.63	323	5.7	15.39	14.2	1	1709	Q2	1.42
17.58	0	0	0	0	111	76	1.07	5.23	1.89	2.91	100	3.89	241	5.6	9.52	14.2	0	1259	Q2	1.42
22.72	0	0	0	0	120	73	0.55	4.37	1.8	2.18	78	4.62	267	5.3	9.4	14.2	0	1323	Q2	1.42
27.05	0	0	0	0	137	79	1.24	5.22	1.52	3.15	86	5.12	442	5.5	10.89	14.2	0	1273	Q2	1.42
24.17	0	0	0	0	112	69	1.75	4.52	1.3	2.77	74	4.65	544	5.4	9.19	14.2	0	1152	Q2	1.42
20.81	1	0	1	0	125	84	7.11	7.52	1.55	3.31	52	4.61	513	5.7	10.85	14.2	1	1592	Q2	1.42
23.14	0	1	1	0	145	80	0.83	6.13	1.91	3.76	69	4.58	287	5.75	14.68	14.2	1	1522	Q2	1.42
22.48	0	0	0	0	122	75	0.97	5.98	1.45	4.04	43	5.52	304	5.8	8.15	14.2	1	1423	Q2	1.42
25.47	1	0	1	1	130	89	7.97	6.03	1.41	1.8	76	12.14	477	8.1	13.77	14.2	1	1675	Q2	1.42
26.79	0	0	0	0	122	66	0.68	4.5	1.87	2.28	74	4.95	317	5.75	11.02	14.3	0	1216	Q2	1.43
26.38	0	0	0	0	139	85	2.15	4.34	1.32	2.37	55	4.82	371	6.1	9.44	14.3	1	1593	Q2	1.43
34.77	1	1	1	0	150	96	1.66	6.25	1.11	4.5	63	6.68	398	6.4	29.1	14.3	1	1569	Q2	1.43
26.83	0	0	1	0	137	90	1.93	7.33	1.97	4.66	101	5.52	446	6	13.03	14.3	1	1811	Q2	1.43
27.34	1	1	1	0	134	99	1.53	6.29	1.72	3.86	94	4.96	393	5.75	10.79	14.3	1	1737	Q2	1.43
27.08	1	0	0	0	110	72	1.12	7.09	1.38	4.95	101	4.67	413	5.7	13.04	14.3	0	1042	Q2	1.43
24.54	1	0	0	0	110	64	1.76	6.76	1.66	4.44	91	5.21	351	5.2	8.02	14.4	1	1361	Q2	1.44
33.56	0	0	0	0	128	86	1.22	4.31	1.62	1.62	71	4.95	252	5.6	6.47	14.4	0	1061	Q2	1.44
26.83	1	0	1	0	142	93	1.72	6.46	1.43	4.15	55	4.73	417	5.7	7.9	14.4	0	1354	Q2	1.44
20.56	0	0	0	0	107	64	0.87	6.65	2.07	4.17	38	4.6	244	5.75	11.11	14.4	0	1320	Q2	1.44
22.03	0	0	0	0	95	57	0.54	4.45	1.51	2.62	83	4.8	255	5.3	6.44	14.4	0	1098	Q2	1.44
23.19	0	0	0	0	124	70	0.69	5.23	2.26	2.35	76	4.2	326	5.7	7.46	14.4	0	1219	Q2	1.44
22.09	0	1	0	0	124	68	0.88	5.34	1.52	3.65	94	4.68	310	5.7	12.92	14.4	1	1434	Q2	1.44
26.1	0	0	1	0	113	76	1.14	5.11	1.47	3.33	93	4.81	306	5.5	12.95	14.4	1	1793	Q2	1.44
26.83	1	0	1	0	142	93	1.72	6.46	1.43	4.15	55	4.73	417	5.7	7.9	14.4	0	1354	Q2	1.44
29.76	0	0	0	0	123	83	1.27	5.37	1.08	3.87	67	5.96	466	6.2	10.96	14.4	0	1319	Q2	1.44
19.01	0	0	0	0	113	80	0.73	5.82	2.15	3.33	55	4.36	341	5.75	9.89	14.4	0	1208	Q2	1.44
26.09	0	1	0	0	107	71	1.77	5.51	1.64	3.48	111	4.06	462	5.1	9.46	14.5	0	1147	Q2	1.45
23.03	0	0	0	0	108	74	1.27	4.97	1.41	3.03	105	5.12	460	5.9	9.92	14.5	0	1146	Q2	1.45
24.15	0	0	0	0	123	74	0.97	6.17	1.62	4.27	76	5.18	227	5.3	7.85	14.5	0	1287	Q2	1.45
33.06	0	1	1	0	154	91	0.96	6.06	1.4	3.86	89	5.63	435	5.75	13.73	14.5	1	1603	Q2	1.45
26.93	1	0	0	1	132	84	1.4	4.97	1.71	2.56	81	6.67	300	5.75	12.37	14.5	1	1503	Q2	1.45
23.42	0	0	0	0	138	82	0.99	5.6	1.85	3.11	83	4.44	269	5.2	8.93	14.5	0	1201	Q2	1.45
23.25	0	0	0	0	107	64	1.37	5.11	1.3	3.43	92	4.98	315	5.75	7.93	14.5	0	1114	Q2	1.45
26.98	1	0	1	0	129	83	2.59	5.88	1.64	3.45	100	4.86	411	5.2	14.43	14.5	0	1242	Q2	1.45
22.72	0	0	0	0	107	58	0.46	3.54	1.35	1.91	114	4.38	272	5.4	10.84	14.6	0	1229	Q2	1.46
25.38	0	0	0	0	125	87	1.46	5.43	1.35	3.44	79	4.44	294	5.75	13.21	14.6	1	1406	Q2	1.46
20.8	0	0	0	0	108	70	0.79	5.72	1.55	3.15	101	6.67	324	5.75	13.24	14.6	0	1191	Q2	1.46
24.83	0	0	0	0	132	87	1.46	5.96	1.49	3.66	109	4.74	390	5.75	12.9	14.6	0	1147	Q2	1.46
20.33	0	0	0	0	123	74	0.74	6.59	2.29	3.62	85	4.33	368	5.2	10.94	14.6	0	1104	Q2	1.46
16.55	0	0	0	0	116	75	0.85	2.89	1.73	1.02	93	4.73	310	5.1	11.71	14.7	0	1254	Q2	1.47
24.25	1	1	1	0	141	90	5.19	4.63	1.12	2.26	85	5.88	426	5.75	9.71	14.7	1	1757	Q2	1.47
26.4	1	0	0	1	126	75	1.2	5.05	1.12	3.6	73	5.09	391	5.75	14	14.7	1	1559	Q2	1.47
20.48	1	0	1	0	144	86	4.63	6.05	1.44	3.13	92	4.5	449	5.5	12.03	14.7	1	1531	Q2	1.47
26.98	0	0	1	1	135	87	1.01	5.82	1.45	3.83	96	7.68	383	5.75	11.59	14.8	1	1441	Q2	1.48
28.14	0	0	0	0	132	83	1.19	6.04	1.33	4.12	83	4.24	280	5.75	10.5	14.8	0	1366	Q2	1.48
25.36	0	0	0	0	136	78	0.68	5.71	2.07	3.15	92	5.26	463	5.4	10.1	14.8	0	1278	Q2	1.48
22.4	0	0	0	0	110	58	0.63	4.63	2.03	2.19	75	4.27	255	5.7	7.75	14.8	0	1101	Q2	1.48
32.92	0	0	0	0	134	65	1.73	4.56	1.41	2.58	75	4.91	452	5.75	7.56	14.8	0	1221	Q2	1.48
24.88	0	0	1	0	127	96	7.7	5.7	1	2.12	95	4.87	397	5.75	13.71	14.8	1	1429	Q2	1.48
23.52	0	0	0	0	125	71	0.79	6.18	1.49	4.27	101	5.57	425	5.4	13.06	14.9	0	1332	Q2	1.49
24.63	1	0	0	0	117	59	0.8	5.76	1.36	3.91	83	5.06	425	6	8.34	14.9	0	1375	Q2	1.49
28.4	0	0	1	1	123	78	2.56	5.35	1.37	3.13	102	7.19	458	5.9	11.87	14.9	1	1473	Q2	1.49
19.14	0	0	0	0	124	72	1.49	5.15	1.69	2.46	90	4.74	258	5.75	9.09	14.9	0	1036	Q2	1.49
23.32	0	0	0	0	110	71	1.21	6.96	1.49	5.06	95	4.7	469	5.75	10.75	14.9	0	1053	Q2	1.49
27.41	1	0	1	0	136	89	3.28	5	1.34	2.71	87	5.93	453	6	14.5	14.9	1	1853	Q2	1.49
23.57	0	0	0	0	125	67	0.35	3.75	1.68	1.81	77	6.33	313	6.1	9.24	14.9	0	1050	Q2	1.49
26.6	0	0	0	0	116	72	1.14	5.99	1.89	3.69	49	4.95	401	5.75	9.49	14.9	0	1384	Q2	1.49
28.23	1	0	0	0	138	80	2.45	6.21	1.5	4.11	53	5.3	435	5.75	9.19	15	1	1987	Q2	1.5
27.68	1	0	0	0	109	70	0.87	4.52	1.14	2.86	58	5.13	326	5.75	13.53	15	0	1165	Q2	1.5
22.64	0	0	0	0	114	69	0.76	4.46	1.78	2.21	109	4.42	351	5.75	13.16	15	0	1118	Q2	1.5
25.21	0	0	0	0	110	63	1.93	5.18	1.36	3.2	73	4.52	229	5.75	6.5	15	0	1126	Q2	1.5
22.31	0	0	0	0	103	60	1.51	6.63	2	4.12	99	5.21	436	6	11.23	15	0	1305	Q2	1.5
18.31	0	0	0	0	119	73	0.66	5.07	1.93	2.73	72	4.89	277	5.8	7.17	15	1	1408	Q2	1.5
25.11	1	1	0	0	125	82	3.6	5.41	2.41	2.05	102	5.9	279	5.6	8.81	15.1	1	1430	Q2	1.51
23.6	0	0	0	0	109	74	0.92	4.83	2.07	2.36	73	4.71	302	5.3	9.42	15.1	0	1192	Q2	1.51
23.22	0	0	0	0	130	77	1.51	5.18	1.31	3.42	112	4.75	388	5.75	9.79	15.1	0	1157	Q2	1.51
24.9	0	0	0	0	131	89	0.46	4.77	1.55	2.78	78	5.08	245	5.75	6.27	15.1	0	1185	Q2	1.51
20.44	0	0	0	0	105	65	0.6	5.7	1.43	3.74	77	4.81	255	5.4	9.4	15.1	0	1229	Q2	1.51
22.14	0	0	0	0	121	64	1.01	4.02	1.32	2.41	48	4.82	196	5.5	10.01	15.2	0	1296	Q2	1.52
26.25	0	1	1	0	148	91	1.05	7.58	1.61	4.97	97	4.99	399	6	8.82	15.2	1	1457	Q2	1.52
20.83	0	0	0	0	125	76	0.66	5.45	2.36	2.42	95	4.49	233	5.5	7.56	15.2	1	1394	Q2	1.52
26.42	0	0	0	0	117	74	1.35	7.96	1.84	5.47	85	6.93	397	5.75	12.94	15.3	1	1537	Q2	1.53
29.07	1	1	0	0	136	78	3.61	5.44	1.45	3.17	93	4.6	555	5.5	9.39	15.3	0	1258	Q2	1.53
27.06	0	1	0	0	133	80	1.47	5.01	1.26	3.21	63	5.68	416	5.9	10.72	15.3	0	1131	Q2	1.53
30.54	1	0	1	0	151	91	2.35	5.17	1.21	3.26	50	5.45	372	6.2	11.38	15.3	1	1601	Q2	1.53
22.32	0	0	0	0	135	84	1.16	6.55	2.22	3.79	105	4.65	374	5.3	10.87	15.3	0	1309	Q2	1.53
24.61	0	0	0	0	113	77	3.44	4.75	1.37	2.47	78	5.57	388	6	10.86	15.3	1	1532	Q2	1.53
24.58	0	0	0	0	106	64	1.71	6.1	1.54	3.43	81	4.35	314	5.75	9.01	15.3	0	1100	Q2	1.53
26.4	1	0	0	1	121	81	4.65	6.35	1.42	3.24	122	9.34	526	5.75	14.76	15.3	1	1527	Q2	1.53
27.6	0	0	1	0	173	95	1.03	5.82	2.04	3.31	92	5.07	263	5.8	8.68	15.3	1	1572	Q2	1.53
27.06	0	1	0	0	133	80	1.47	5.01	1.26	3.21	63	5.68	416	5.9	10.72	15.3	0	1131	Q2	1.53
27.46	1	0	1	1	156	96	1.7	7.83	1.55	5.16	100	7.73	298	6.5	12.35	15.3	1	1745	Q2	1.53
27.32	1	1	0	0	132	84	1.43	6.33	1.43	4.31	58	5.89	388	6	11.86	15.3	0	1304	Q2	1.53
26.07	0	0	0	0	120	81	1.29	5.91	1.73	3.46	80	5.99	303	5.75	7.31	15.4	0	1178	Q2	1.54
28.33	1	1	1	0	141	88	3.64	5.08	1.01	2.68	67	4.51	459	5.75	15.2	15.4	1	1581	Q2	1.54
27.14	1	1	0	0	119	63	2.1	4.65	1.16	2.93	97	4.63	427	5.6	15.41	15.4	0	1378	Q2	1.54
25.1	0	1	0	0	133	81	2.75	5.54	1.87	2.95	94	5.21	592	6	11.22	15.4	1	1468	Q2	1.54
34.09	1	1	1	0	149	99	1.26	4.9	1.46	2.87	121	6.04	240	6	15.95	15.4	1	1537	Q2	1.54
27.24	1	0	0	0	127	76	1.79	4.39	1.25	2.54	68	4.76	530	5.75	15.42	15.4	1	1441	Q2	1.54
22.85	0	0	0	0	102	69	0.9	5.57	1.78	3.41	111	4.79	350	5.6	8.76	15.5	0	1174	Q2	1.55
24.52	0	1	1	0	143	98	1.06	4.89	1.41	3.13	108	4.75	406	5.5	7.21	15.5	1	1357	Q2	1.55
23.5	0	0	0	0	139	85	1.4	6.1	1.71	3.72	91	5.23	295	5.75	8.57	15.5	1	1386	Q2	1.55
19.52	0	0	0	0	105	55	1.25	4.57	1.44	2.57	84	4.46	262	5.75	11.55	15.5	0	1105	Q2	1.55
32.06	0	0	0	0	136	88	0.97	5.39	1.49	3.7	74	5.35	468	5.6	9.44	15.5	0	1275	Q2	1.55
33.26	0	0	0	0	128	89	1.59	4.5	1	3.03	57	5.3	468	5.7	12.1	15.5	0	1191	Q2	1.55
20.76	0	0	0	0	113	65	1.04	6.33	1.74	4.22	77	4.18	287	5.75	8.75	15.6	0	1213	Q2	1.56
23.94	0	0	0	0	134	86	3.16	5.56	1.58	2.98	93	4.9	333	5.5	12.65	15.6	0	1386	Q2	1.56
30.97	0	0	0	0	131	81	1.98	4.6	1.2	2.82	97	4.14	376	5.75	12.67	15.7	0	1288	Q2	1.57
30.41	0	0	1	0	131	91	0.66	4.78	1.37	3.01	90	6.02	440	6.1	11.53	15.7	1	1623	Q2	1.57
23.26	0	0	0	0	110	60	2.11	4.25	1.23	2.38	100	4.6	533	5.4	9.74	15.7	0	1181	Q2	1.57
28.87	0	0	0	0	130	82	2.02	6.55	1.53	4.11	52	5.63	337	5.75	11.06	15.8	1	1627	Q2	1.58
34	0	1	1	0	139	105	1.19	5.7	1.8	3.17	88	5.52	412	5.75	10.94	15.8	1	1504	Q2	1.58
34.82	1	1	0	0	137	86	2.76	6.13	1.38	3.62	112	6.85	390	5.75	10.02	15.8	1	1411	Q2	1.58
28.9	1	0	0	0	135	83	1.85	6.61	1.55	4.31	106	5.47	509	5.6	12.7	15.8	0	1448	Q2	1.58
25.39	0	0	1	1	155	95	0.66	5.51	1.8	3.31	42	8.09	335	8	11.02	15.9	1	1814	Q2	1.59
28.09	0	0	0	0	130	81	2.03	5.57	1.23	3.73	100	5.75	438	5.75	8.26	15.9	0	1278	Q2	1.59
26.97	0	0	0	0	126	78	1.36	3.55	1.3	1.82	117	4.34	520	5.75	13.68	15.9	0	1165	Q2	1.59
26.61	0	1	0	1	119	74	2.41	7.52	1.7	4.88	110	7.39	440	7.2	10.87	15.9	0	1346	Q2	1.59
18.9	0	0	0	0	108	60	0.74	7.68	2.3	4.4	81	4.38	322	5.5	10.72	15.9	0	1136	Q2	1.59
26.4	0	0	0	0	121	69	1.34	5.46	1.74	3.13	53	4.75	238	5.7	8.76	16	1	1484	Q2	1.6
23.45	0	0	0	0	123	73	0.91	6.42	1.85	3.92	95	5.18	314	5.75	11.43	16	1	1442	Q2	1.6
29.38	0	0	1	0	149	96	1.42	5.58	1.48	3.53	71	4.52	279	5.75	9.72	16	1	1636	Q2	1.6
18.86	0	0	0	0	131	86	0.86	8.04	1.98	5.36	82	4.22	191	5.75	8.22	16	1	1734	Q2	1.6
28.36	1	0	0	0	135	87	1.31	4.55	1.5	2.62	105	5.22	433	5.9	10.53	16.1	0	1363	Q2	1.61
24.78	0	0	0	0	96	59	0.97	4.09	1.55	2.17	92	4.92	381	3.8	10.6	16.1	0	1350	Q2	1.61
26.09	0	0	1	0	139	81	2.56	4.02	1.31	2.09	103	4.37	535	4.8	12.57	16.2	0	1182	Q2	1.62
25.64	0	0	0	0	123	74	0.94	7.16	1.55	5.01	49	5.42	246	5.75	14.03	16.2	0	1232	Q2	1.62
31.06	0	0	0	0	97	58	0.82	4.52	1.93	2.12	55	4.85	271	5.3	6.12	16.2	0	883	Q2	1.62
28.98	0	1	0	0	131	87	2.63	4.9	1.31	2.7	107	5.5	559	5.75	11.95	16.2	0	1149	Q2	1.62
26.53	1	0	0	0	119	85	2.01	5.28	1.23	3.36	98	5.16	337	5.4	21.91	16.2	1	1361	Q2	1.62
23.73	0	0	0	0	103	57	0.94	5.64	1.67	3.46	85	4.89	290	5.6	9.49	16.2	1	1363	Q2	1.62
27.45	1	1	0	0	104	72	1.18	6.8	1.8	4.47	114	6.12	357	6.2	13.19	16.2	0	1369	Q2	1.62
27.86	0	0	0	0	111	56	0.51	4.18	1.62	2.24	41	5.22	203	5.4	11.98	16.2	0	1250	Q2	1.62
26.09	0	0	1	0	164	105	0.74	6.14	1.57	4.09	91	5.4	344	5.75	10.06	16.3	1	1821	Q2	1.63
175.5	0	0	0	0	113	70	1.98	6.46	1.88	3.86	105	5.76	396	5.9	26.16	16.3	0	1295	Q2	1.63
35.48	1	1	0	0	128	76	1.1	2.92	1.1	1.5	98	5.25	592	5.1	12.03	16.3	1	1390	Q2	1.63
29.03	0	0	1	0	149	96	1.5	6.49	1.63	4.34	106	5.41	467	5.7	13.64	16.3	0	1406	Q2	1.63
22.89	0	0	0	0	108	74	1.26	5.67	2.53	2.62	48	4.47	312	5.75	11.02	16.3	0	1232	Q2	1.63
24.87	0	0	0	0	115	72	1.73	5.35	1.48	3.2	91	5.24	399	5.5	9.05	16.4	1	1366	Q2	1.64
26.84	0	0	0	0	122	65	0.79	5.78	1.92	3.54	46	5.67	322	6.1	8.43	16.4	1	1682	Q2	1.64
26.53	1	1	1	0	133	90	3.88	5.63	1.3	3.06	110	6.04	486	5.75	11.49	16.4	1	1465	Q2	1.64
24.13	0	0	0	0	105	64	1.45	4.94	1.46	3.03	100	5.44	419	5.7	9.91	16.4	0	1298	Q2	1.64
27.69	0	0	0	0	112	66	0.94	7.76	2.31	4.87	39	4.92	291	5.5	9.98	16.5	0	1195	Q2	1.65
23.72	0	0	0	0	123	76	1.28	5.38	1.56	3.34	80	4.48	326	5.75	8.63	16.5	0	1059	Q2	1.65
27.26	1	0	0	0	124	68	0.66	4.67	1.13	3.11	96	4.8	375	5.6	9.39	16.5	0	1193	Q2	1.65
23.65	0	0	0	1	122	76	1.49	3.26	1.05	1.81	84	9.3	374	9.4	11	16.5	0	1433	Q2	1.65
30.07	0	0	0	0	125	77	1.34	4.73	1.69	2.6	84	4.74	342	5.75	14.28	16.5	0	1326	Q2	1.65
21.81	0	0	0	0	116	69	1.27	6.28	1.98	3.7	76	4.61	270	5.75	8.79	16.6	0	1116	Q2	1.66
27.31	0	0	0	0	122	88	0.55	4.45	1.49	2.64	77	4.51	322	5.75	11.52	16.6	0	1350	Q2	1.66
25	0	0	1	0	161	86	1.12	5.04	1.81	2.83	86	5.09	333	5.6	15.36	16.6	1	2033	Q2	1.66
20.87	0	0	0	0	110	60	0.55	4.83	2.26	2.41	107	4.35	357	5.8	13.48	16.6	0	1149	Q2	1.66
26.81	0	0	0	0	133	85	2.12	6.4	1.78	3.63	72	5.13	342	5.6	7.51	16.6	1	1580	Q2	1.66
27.42	0	0	0	0	113	63	0.53	4.04	1.18	2.55	65	4.48	354	5.75	19.77	16.7	0	1146	Q2	1.67
26.65	0	0	1	0	171	95	0.59	6.17	1.78	3.92	41	5.18	334	5.75	10.53	16.7	1	1900	Q2	1.67
31.04	0	0	0	0	138	84	2.31	4.73	1.14	2.88	94	4.97	332	5.75	11.81	16.7	0	1465	Q2	1.67
26.07	0	0	0	0	137	83	1.17	6.03	1.52	4	80	4.2	292	5.4	12.4	16.7	0	1263	Q2	1.67
25.95	0	0	0	0	126	79	1.21	6.36	1.63	4.1	97	5.6	430	5.9	10.83	16.7	0	1237	Q2	1.67
27.57	0	0	0	0	104	71	0.97	5.13	1.78	2.99	93	5.15	355	5.7	12.11	16.7	0	1328	Q2	1.67
27.5	1	1	1	0	123	74	2.79	4.37	1.48	2.35	81	5.44	388	5.6	16.25	16.8	0	1288	Q2	1.68
24.62	0	0	0	0	128	65	1.01	4.81	2.18	2.29	35	4.52	245	5.8	5.99	16.8	0	1212	Q2	1.68
33.29	0	0	0	0	120	78	2.66	5.36	1.2	3.01	105	4.86	570	5.75	11.48	16.8	1	1494	Q2	1.68
19.55	0	0	0	0	139	73	0.48	4.63	2.41	1.9	88	4.65	297	5.4	8.2	16.8	0	982	Q2	1.68
42.29	0	1	1	0	158	109	1.08	5.2	1.57	3.23	72	5.8	595	5.8	13.82	16.9	1	1687	Q2	1.69
24.91	0	0	0	0	133	88	2.21	8.29	1.85	4.91	103	5.08	308	5.7	12.22	16.9	1	1600	Q2	1.69
24.34	0	0	1	0	154	103	0.41	5.95	2.47	2.94	83	4.48	304	5.75	10.76	16.9	0	1183	Q2	1.69
25.31	0	0	0	0	126	78	1.26	4.9	1.87	2.48	89	6.34	308	6.2	9.97	16.9	0	1457	Q2	1.69
22.47	0	0	0	0	102	67	0.75	5	1.94	2.73	76	4.94	197	5.75	8.32	16.9	0	1141	Q2	1.69
34.81	0	0	0	1	124	76	1.07	5.08	1.24	3.52	97	6.48	140	6.8	10.57	16.9	0	1331	Q2	1.69
33.9	0	0	0	0	124	80	2.79	4.19	1.19	2.31	101	4.28	453	5.75	15.06	17	0	1248	Q2	1.7
25.51	0	0	0	0	133	78	0.52	4.52	1.78	2.61	88	4.88	270	5.75	9.34	17	0	1150	Q2	1.7
32.61	0	1	0	0	130	84	4.18	5.3	1.61	2.51	88	5.9	542	6.1	8.22	17	0	1366	Q2	1.7
32.33	0	1	1	0	124	88	1.78	6.89	1.69	4.47	60	5.6	468	5.75	10.91	17	0	1335	Q2	1.7
27.22	0	0	1	1	130	93	1.49	2.78	1.36	1.13	59	7.26	429	6.4	11.39	17	0	1361	Q2	1.7
28.02	0	0	0	0	137	77	0.9	7.18	2.44	4.18	80	4.31	331	5.75	10.61	17.1	0	1345	Q2	1.71
24.43	0	0	0	0	126	69	1.58	5.22	1.57	2.92	81	4.92	305	6	8.27	17.1	0	1473	Q2	1.71
26.15	1	0	1	0	134	86	2.45	6.61	1.39	4.35	61	5.2	435	5.3	25.94	17.1	1	1570	Q2	1.71
25.61	1	0	0	0	101	60	0.88	5.27	1.84	3.03	64	4.76	316	5.4	11.48	17.1	0	1206	Q2	1.71
17.01	0	0	0	0	134	81	0.61	4.99	2.01	2.7	102	4.38	396	5.1	9.33	17.2	0	1138	Q2	1.72
27.12	0	0	0	0	116	84	1.36	5.26	1.1	3.35	127	5.33	472	5.6	12.63	17.2	0	1278	Q2	1.72
32.37	0	0	0	0	132	68	0.75	3.83	1.16	2.3	78	5.63	526	5.75	11.38	17.2	1	1515	Q2	1.72
27.15	0	0	0	0	107	59	1.22	5.14	1.48	3.18	101	5.19	360	5.75	14.06	17.3	0	1066	Q2	1.73
27.91	0	0	0	0	124	78	1.85	5.17	1.76	2.84	72	5.01	318	6.2	11.97	17.3	0	1191	Q2	1.73
21.16	0	0	0	0	113	67	1.62	5.6	1.5	3.53	74	5.26	405	5.8	9.05	17.3	0	1139	Q2	1.73
25.46	0	0	0	0	108	58	1.04	5.31	1.96	2.84	88	5.1	284	6.4	9.34	17.3	0	1297	Q2	1.73
28.76	0	0	0	0	125	81	0.86	5.96	1.82	3.58	87	4.87	260	5.6	10.17	17.3	1	1369	Q2	1.73
24.91	0	0	0	0	122	73	8.09	5.56	1.23	1.73	104	4.55	589	6.2	10.59	17.3	1	1469	Q2	1.73
20.09	0	0	0	0	115	66	0.59	5.17	1.46	3.38	103	4.65	469	5.3	13.22	17.3	0	1153	Q2	1.73
28.2	0	0	0	0	116	77	1.23	4.96	1.56	3.1	79	5.2	236	6.2	10.02	17.3	0	1319	Q2	1.73
30.1	0	0	0	0	121	80	2.13	3.48	1.3	1.86	112	5.19	452	5.8	23.57	17.3	0	1284	Q2	1.73
31.79	1	1	1	0	131	92	2.93	5.59	1.18	3.42	70	5.71	540	5.75	9.04	17.4	0	1321	Q2	1.74
24.8	0	0	0	0	93	56	0.73	4.09	1.1	2.59	83	4.8	338	5.75	7.55	17.4	0	1019	Q2	1.74
28.41	0	0	0	0	110	75	1.38	5.7	1.32	3.68	105	5.25	426	5.7	17.04	17.4	0	1101	Q2	1.74
24.51	0	0	0	0	101	66	0.69	4.82	1.58	2.96	43	4.21	246	5.1	9.45	17.4	0	1165	Q2	1.74
26.68	0	0	0	0	111	59	3.18	4.28	1.14	2.42	47	4.59	272	5.75	8.76	17.4	0	1276	Q2	1.74
32.72	0	1	1	0	160	105	2.06	4.7	1.34	2.88	80	6.22	509	5.75	14.68	17.4	1	1727	Q2	1.74
25.16	0	1	0	0	122	71	0.82	4.94	2.1	2.55	113	5.53	429	5.75	10.26	17.5	0	1357	Q2	1.75
29.37	0	0	1	0	152	90	1.62	3.99	1.34	2.22	65	5.38	358	5.75	14.25	17.5	1	1662	Q2	1.75
20.45	0	0	1	0	183	110	1.54	6.25	1.53	4.1	47	4.35	297	5.3	7.69	17.5	1	1780	Q2	1.75
26.88	0	0	0	0	126	80	0.96	5.36	1.87	3.04	116	5.09	486	5.75	9.87	17.5	0	1176	Q2	1.75
26.13	0	0	1	0	143	95	3.96	6.43	1.92	3.12	88	5.27	401	5.4	10.89	17.5	1	1943	Q2	1.75
26.85	1	1	1	0	114	76	1.84	4.48	1.43	2.49	102	5.66	579	6	16.43	17.5	1	1458	Q2	1.75
27.05	0	0	0	0	128	74	1.17	5.95	1.51	3.83	52	4.78	343	5.75	10.1	17.5	0	1397	Q2	1.75
22.97	0	0	0	0	132	85	0.76	5.94	1.97	3.42	106	5.45	342	6	12.12	17.6	0	1413	Q2	1.76
26.78	0	0	1	0	139	91	3.27	5.54	1.19	3.33	130	4.8	562	5.75	13.63	17.6	1	1469	Q2	1.76
31.43	0	0	1	0	133	84	3.22	5.08	1.32	2.93	114	5.5	411	5.75	27.71	17.6	0	1361	Q2	1.76
25.43	0	0	0	0	124	84	7.62	4.2	0.92	1.29	103	5.85	610	5.8	11.02	17.6	1	1483	Q2	1.76
21.08	0	0	0	0	103	59	0.65	5.3	2.16	2.92	95	4.32	347	5.5	11.32	17.6	0	1049	Q2	1.76
21.37	0	0	0	0	106	71	0.82	5.57	2.08	2.77	79	4.29	189	5.3	8.53	17.6	0	1070	Q2	1.76
31.23	0	0	1	1	137	88	3.43	5.76	1.22	3.44	99	7.74	430	7.5	10.52	17.6	1	1697	Q2	1.76
28.63	0	0	1	0	135	99	2.12	6.49	1.93	4.15	50	5.36	478	5.5	7.89	17.6	1	1726	Q2	1.76
25.82	0	0	0	0	104	62	0.95	5.57	1.55	3.35	108	6.01	504	5.75	13.55	17.7	0	1024	Q2	1.77
32.15	0	1	1	0	142	83	3.74	4.48	1.33	2.31	89	6.37	327	5.75	8.57	17.7	1	1483	Q2	1.77
27.6	1	1	0	0	121	69	1.57	6.09	1.54	3.76	97	4.71	451	5.7	10.85	17.7	1	1453	Q2	1.77
21.23	0	0	0	0	118	71	10.74	7.44	1.4	3.94	51	5.77	375	5.7	7.85	17.7	1	1688	Q2	1.77
21.18	0	0	0	0	92	54	1.18	5.33	1.97	3.02	38	4.85	288	5.1	10.41	17.7	0	1116	Q2	1.77
22.84	0	0	1	0	119	98	0.86	4.32	1.73	2.2	75	4.22	366	5.75	7.84	17.8	0	1137	Q2	1.78
28.65	1	1	0	1	136	81	1.71	5.36	1.49	3.3	122	7.77	416	7.8	11.73	17.8	0	1281	Q2	1.78
24.39	0	0	0	0	114	71	1.03	4.9	1.33	3.04	106	5.85	341	5.75	12.11	17.8	1	1570	Q2	1.78
30.67	1	0	0	0	98	61	1.92	6.16	1.39	3.87	85	4.66	365	5.5	11.2	17.8	0	851	Q2	1.78
30.12	0	0	1	0	149	98	3.02	5.25	1.21	3.39	74	5.36	355	6.1	11.45	17.8	0	1434	Q2	1.78
22.58	0	0	0	0	133	80	0.87	6.13	2.62	3.08	70	4.68	234	5.75	8.09	17.9	1	1322	Q2	1.79
29.53	0	0	0	0	136	84	1.48	7.44	1.84	4.6	73	5.43	381	5.6	11.67	17.9	1	1576	Q2	1.79
24.8	0	0	0	0	94	63	1.29	5.72	1.69	3.6	82	4.93	300	5.7	9.1	17.9	0	1269	Q2	1.79
22.17	0	0	0	0	104	62	0.81	5.35	2.06	2.86	80	4.72	276	5.7	10.13	17.9	0	1271	Q2	1.79
31.79	0	0	0	0	125	77	2.1	4.76	1.18	2.85	110	4.62	448	5.3	15.11	17.9	0	1327	Q2	1.79
20.95	0	0	0	0	106	72	0.83	5.54	2.19	2.98	56	4.88	320	5.75	8.3	17.9	0	1194	Q2	1.79
34.35	1	0	1	1	137	98	1.99	5.33	1.33	3.42	69	6.28	585	6.6	9.66	17.9	1	1462	Q2	1.79
26.21	0	0	0	0	105	71	1.36	4.52	1.97	2.17	41	4.8	208	5.2	6.46	18	0	1008	Q3	1.8
26.13	0	0	1	1	146	99	2.57	4.88	1.67	2.51	74	5.75	215	5.8	7.89	18	0	1391	Q3	1.8
21.08	0	1	0	0	123	88	1	6.31	2.25	3.41	102	5.49	406	5.75	9.14	18	0	1276	Q3	1.8
21.28	0	0	0	0	111	67	0.97	6.77	2.03	3.98	92	4.3	271	5.6	10.16	18	1	1448	Q3	1.8
28.73	0	0	1	0	133	78	1.24	4.94	1.4	3.1	78	5.11	426	5.75	11.02	18.1	0	1365	Q3	1.81
23.1	0	0	0	0	119	63	0.62	6.92	2.27	4.01	96	4.46	377	5.3	10.31	18.1	0	1285	Q3	1.81
32.88	0	1	1	0	167	116	3.31	4.11	1.12	2.07	103	6.39	492	5.75	10.48	18.1	1	1520	Q3	1.81
25.31	0	0	1	0	155	101	0.92	4.17	1.51	2.36	105	6.29	434	6.4	11.75	18.1	1	1525	Q3	1.81
26.1	0	0	0	0	99	58	1.78	5.66	1.56	3.53	115	5.79	457	5.8	14.36	18.1	0	1311	Q3	1.81
27.86	0	0	0	0	132	77	3.12	5.11	1.59	2.7	112	5.43	513	5	13.87	18.1	1	1665	Q3	1.81
22.27	0	0	0	0	99	59	0.59	5.42	1.94	2.96	81	5.05	331	5.8	9.95	18.1	0	1267	Q3	1.81
27.83	0	0	0	0	117	73	1.38	5.69	1.66	3.48	95	4.66	290	5.75	8.48	18.2	0	1132	Q3	1.82
21.36	1	0	0	0	107	68	0.85	5.01	2.11	2.66	80	4.88	210	5.5	6.58	18.2	0	1002	Q3	1.82
22.67	0	0	0	0	110	63	0.54	6.05	2.31	3.28	82	5.04	254	5.9	8.27	18.2	0	1019	Q3	1.82
25.25	0	0	0	0	119	79	0.64	4.22	1.37	2.49	92	4.85	373	5.2	16.23	18.2	0	1149	Q3	1.82
19.43	0	0	0	0	106	67	0.79	4.64	2.23	2.09	77	4.7	288	5.2	7.47	18.2	0	1032	Q3	1.82
26.02	0	0	0	0	129	83	1.05	6.45	1.9	4.38	97	5.41	285	5.75	8.82	18.2	0	1245	Q3	1.82
32.17	0	0	0	0	129	89	1.75	6.83	1.46	4.44	104	4.88	369	5.6	11.66	18.2	0	1424	Q3	1.82
24.17	0	0	0	0	121	70	1.29	4.69	1.46	2.69	60	4.93	331	5.75	10.82	18.3	0	1124	Q3	1.83
20.32	0	0	0	0	113	62	0.61	7.85	2.37	4.72	77	4.39	313	5.4	8.61	18.3	0	1274	Q3	1.83
25.04	0	0	1	0	149	88	0.71	6.12	2.18	3.28	78	4.73	259	5.6	8.79	18.3	1	1463	Q3	1.83
27.8	0	1	0	0	119	76	0.63	5.51	2	3.03	92	5.04	314	5.4	12.22	18.3	0	1349	Q3	1.83
25.27	0	0	0	0	127	77	1.31	4.77	1.36	2.81	77	4.58	238	5.4	8.49	18.3	0	1149	Q3	1.83
25.14	1	0	1	1	136	96	4.8	6.08	1.54	3.04	107	9.67	568	7.1	15.57	18.3	1	1788	Q3	1.83
29.07	1	1	0	0	135	89	1.84	6.74	1.64	4.4	72	5.3	434	5.5	11.83	18.3	0	1448	Q3	1.83
24.66	0	0	1	0	142	95	1.4	6.63	1.66	4.34	103	4.44	437	5.2	10.38	18.4	0	1026	Q3	1.84
22.84	0	0	0	0	126	74	0.68	6.06	1.56	4.06	50	4.95	216	5.4	8.86	18.4	1	1301	Q3	1.84
22.89	0	0	1	0	122	74	1.29	6.43	2.06	3.69	81	4.43	210	5.2	4.79	18.4	0	1259	Q3	1.84
23.73	0	1	0	0	121	77	0.97	4.64	1.5	2.74	54	5.28	290	5.4	9.43	18.4	0	1421	Q3	1.84
24.3	0	0	0	0	104	64	0.78	5.72	2.03	3.27	56	5.29	240	5.7	10.05	18.4	0	1223	Q3	1.84
29.62	0	0	1	0	164	95	0.75	5.22	1.8	3.09	45	4.92	240	5.1	9.25	18.4	1	1522	Q3	1.84
26.49	0	0	0	1	137	89	1.18	4.24	2.02	1.95	65	8.85	246	5.75	12.78	18.5	1	1946	Q3	1.85
25	0	0	0	0	135	82	1.21	6.39	1.54	4.16	75	5.73	325	5.9	13.39	18.6	0	1410	Q3	1.86
28.9	0	0	1	0	118	72	1.06	5.34	1.3	3.26	100	4.91	325	5.4	12.12	18.6	0	1288	Q3	1.86
22.34	0	0	0	0	109	72	0.69	5.33	2.13	2.82	75	4.66	252	5.75	6.36	18.6	0	919	Q3	1.86
28.07	0	1	1	1	117	75	1.51	3.9	1.16	2.43	111	9.26	512	7.2	16.35	18.6	0	1433	Q3	1.86
25.86	0	0	0	0	130	85	1.79	5.83	1.63	3.63	98	6.87	388	5.75	10.41	18.6	0	1287	Q3	1.86
29.07	1	0	0	0	101	61	2.26	6.04	1.49	3.76	102	5.23	541	6	15.19	18.6	0	1312	Q3	1.86
25	0	0	0	0	135	82	1.21	6.39	1.54	4.16	75	5.73	325	5.9	13.39	18.6	0	1410	Q3	1.86
28.7	0	1	0	0	126	75	3.39	6.94	2.81	3	98	5.18	526	5.6	8.71	18.6	1	1499	Q3	1.86
20.94	0	0	0	0	104	55	0.75	6.18	2.27	3.42	88	4.88	281	5.3	8.45	18.6	0	1041	Q3	1.86
27.51	1	1	0	0	123	76	1.1	5.86	3.09	2.39	85	4.9	480	5.6	10.34	18.7	1	1581	Q3	1.87
21.88	0	0	0	0	117	64	1.55	4.75	1.38	2.93	77	4.4	361	5.75	8.99	18.7	0	1288	Q3	1.87
23.9	1	0	0	0	136	82	1.21	5.64	1.59	3.5	80	5.04	361	5.75	11.2	18.7	0	1425	Q3	1.87
23.46	0	1	1	0	123	80	1.25	3.35	1.64	1.47	106	5.12	409	5.6	12.89	18.7	1	1527	Q3	1.87
24.86	0	1	1	1	123	85	2.88	7.54	2.05	4.3	98	8.49	324	7.1	8.79	18.7	1	1516	Q3	1.87
24.99	1	0	0	0	98	70	1.42	5.55	1.53	3.57	117	5.05	380	5.8	11.73	18.7	0	1050	Q3	1.87
28.24	1	0	0	0	114	73	1.06	4.99	1.16	3.34	101	5.5	329	5.9	10.23	18.7	0	1263	Q3	1.87
22.13	1	0	0	0	97	58	0.83	6.12	1.78	3.78	115	5.53	369	5.4	10.96	18.7	0	1316	Q3	1.87
22.79	0	0	0	0	121	73	2.16	6.59	1.57	4.32	56	4.85	516	5.7	11.89	18.7	0	1276	Q3	1.87
24.07	0	0	0	0	116	70	2.47	6.08	1.58	3.96	105	5.74	548	6.2	9.71	18.8	1	1470	Q3	1.88
23.23	0	0	1	1	181	91	0.56	4.69	2.01	2.26	36	7.78	309	6.5	8.51	18.8	1	2019	Q3	1.88
23.29	0	0	0	0	115	87	0.48	3.74	1.38	1.93	94	4.09	170	5.75	9.9	18.8	0	1299	Q3	1.88
28.7	0	1	1	1	138	93	4.15	5.32	1.37	2.76	93	7.78	474	5.75	8.15	18.8	1	1643	Q3	1.88
24.91	0	0	0	0	108	66	2.38	6.08	1.91	3.67	81	5.29	305	5.7	9.72	18.8	0	1354	Q3	1.88
22.23	0	0	0	0	124	80	1.35	5.53	1.8	3.2	88	4.78	420	6	10.6	18.8	0	1193	Q3	1.88
19.31	0	0	0	0	119	81	1.14	4.94	2.05	2.33	78	5.18	207	4.7	8.49	18.8	0	1119	Q3	1.88
19.92	0	0	1	0	129	83	0.49	6	2.29	3.49	54	4.79	269	5.7	7.97	18.9	1	1602	Q3	1.89
27.6	1	0	0	1	131	83	1.39	7.07	1.26	5.02	67	6.45	443	7	12.1	18.9	1	1491	Q3	1.89
23.14	0	0	0	0	107	66	1.44	4.87	1.36	2.98	102	5.58	388	5.9	7.13	18.9	0	996	Q3	1.89
24.62	0	0	0	0	120	75	1.73	5.67	1.35	3.71	80	5.69	273	5.75	7.4	18.9	0	1048	Q3	1.89
30.36	1	1	1	0	166	104	1.3	7.09	1.1	5.24	100	4.22	272	5.8	36.82	18.9	1	2184	Q3	1.89
26.05	0	0	0	0	99	61	1.7	4.44	1.17	2.55	95	5.43	214	5.75	10.64	18.9	0	1288	Q3	1.89
29.08	0	1	1	0	145	98	1.81	4.92	1.62	2.41	108	4.96	396	5.75	11.52	18.9	1	1540	Q3	1.89
29.24	0	0	0	0	109	75	1.87	5.54	1.31	3.45	133	4.81	522	6	9.53	18.9	0	1362	Q3	1.89
20.7	0	0	0	0	114	66	1.28	4.53	2.02	2.01	77	4.78	328	5	8.58	18.9	0	1262	Q3	1.89
23.89	0	0	0	0	131	77	1.66	3.81	1.62	1.83	60	5.9	396	6.1	12.1	18.9	1	1702	Q3	1.89
25.16	1	1	0	0	133	78	1.25	4.15	1.87	1.94	113	5.67	498	5.8	14.82	19	0	1158	Q3	1.9
27.1	1	0	0	0	123	71	1.51	5.11	1.48	3.15	88	4.62	434	5.5	11.85	19	0	1330	Q3	1.9
27.12	0	0	0	0	124	82	2.75	6.13	1.42	3.84	72	4.73	379	5.7	14.75	19	1	1449	Q3	1.9
25.62	0	0	0	0	116	74	1.01	3.97	1.16	2.58	101	5.06	369	5.5	15.71	19	0	1188	Q3	1.9
32.56	1	1	0	0	118	72	18.99	9.66	1.62	1.57	84	6.06	538	5.8	11.9	19	0	1200	Q3	1.9
27.12	0	0	0	0	124	82	2.75	6.13	1.42	3.84	72	4.73	379	5.7	14.75	19	0	1308	Q3	1.9
21.74	0	0	0	1	135	71	1.36	8.01	2.44	4.71	83	6.85	326	6.7	10.17	19.1	0	1274	Q3	1.91
22.86	0	1	0	0	125	86	3.39	5.28	1.67	2.99	99	4.96	543	5.5	11.37	19.2	1	1744	Q3	1.92
23.79	1	1	1	0	159	88	1.58	5.86	1.8	3.53	119	5.55	402	5.75	11.68	19.2	0	1474	Q3	1.92
29.58	0	0	1	0	143	89	1.67	5.05	1.31	3.06	97	4.35	444	5.5	34.32	19.2	1	1399	Q3	1.92
35.34	0	0	0	0	124	83	1.01	4.73	1.32	2.86	90	4.99	446	5.2	9.82	19.2	0	1215	Q3	1.92
25.97	0	0	0	0	123	79	1.76	6.24	2.02	3.65	62	4.98	391	5.8	8.82	19.2	0	1186	Q3	1.92
27.28	1	1	0	0	108	73	2.4	6.62	1.46	4.32	67	5.37	502	5.8	10.66	19.3	0	1333	Q3	1.93
24.45	0	0	0	0	117	63	0.68	4.91	1.57	3.1	99	5.11	417	5.4	12.83	19.3	0	1233	Q3	1.93
20.94	0	0	0	0	116	63	0.61	5.26	2.03	2.69	88	4.76	334	5.75	9.56	19.3	0	1176	Q3	1.93
25.69	1	1	1	0	106	62	0.99	4.58	1.8	2.47	95	4.94	406	6.1	13.07	19.3	0	1313	Q3	1.93
18.99	0	0	0	0	129	80	1.07	7.26	2.86	3.6	75	4.95	228	5.7	7.78	19.3	1	1507	Q3	1.93
26.53	0	0	0	0	122	64	2.85	6.14	1.57	3.63	72	4.85	428	5.2	8.6	19.3	1	1419	Q3	1.93
31.55	0	0	0	1	131	86	1.27	5.74	1.82	3.33	100	5.72	391	5.7	11.86	19.4	0	1256	Q3	1.94
18.83	0	0	0	0	102	55	0.6	5.43	2.04	3.09	118	4.13	393	5.75	16.44	19.4	0	1279	Q3	1.94
24.49	0	1	0	0	106	73	0.69	4.71	1.67	2.67	75	4.92	324	5.4	8.75	19.4	0	1278	Q3	1.94
28.87	0	1	1	0	142	103	0.84	5.98	1.72	3.6	94	4.41	442	5.75	11.95	19.4	0	1161	Q3	1.94
31.28	0	0	0	0	131	86	3.11	4.76	1.47	2.75	97	5.3	586	5.9	10.32	19.4	0	1094	Q3	1.94
24.89	0	0	0	0	106	60	1.39	4.07	1.16	2.56	100	4.79	352	5.3	11.78	19.4	0	1083	Q3	1.94
24.49	0	1	0	0	106	73	0.69	4.71	1.67	2.67	75	4.92	324	5.4	8.75	19.4	0	1278	Q3	1.94
26.03	0	0	0	0	118	70	2.04	5.86	1.72	3.17	70	4.84	306	5.5	10.49	19.4	0	1307	Q3	1.94
25.32	0	1	0	0	136	89	1.34	6.33	1.65	3.92	101	6.06	424	5.75	12.59	19.5	1	1463	Q3	1.95
21.12	0	0	0	0	97	52	0.62	3.92	1.29	2.36	92	4.68	281	5.75	11.26	19.5	0	911	Q3	1.95
21.71	0	0	1	1	144	91	3.13	6.07	1.69	3.14	108	7.22	261	5.75	12.1	19.5	1	1736	Q3	1.95
25.06	1	1	0	0	116	71	3.36	5.63	1.33	3.3	73	4.73	371	5.8	14.79	19.6	0	1263	Q3	1.96
26.34	0	0	0	0	121	60	1.26	5.02	1.67	3.07	51	5.32	382	6	9.37	19.6	0	1302	Q3	1.96
26.51	0	0	0	0	129	83	0.67	5.63	2.16	3.09	83	4.93	342	5.6	10.81	19.6	0	1383	Q3	1.96
25.06	1	1	0	0	116	71	3.36	5.63	1.33	3.3	73	4.73	371	5.8	10.5	19.6	0	1263	Q3	1.96
24.62	0	0	0	0	109	61	0.71	4.66	1.62	2.69	97	4.95	397	5.3	8.78	19.7	0	1205	Q3	1.97
33.96	0	0	1	0	114	66	2.54	4.58	1.43	2.71	100	5.14	399	6	12.05	19.7	0	1250	Q3	1.97
28.7	0	1	0	0	127	82	1.8	4.96	1.36	3.09	96	4.5	371	5.75	10	19.7	0	1350	Q3	1.97
27.61	0	0	0	0	122	75	3.29	5.82	1.27	3.62	95	5.17	361	5.1	12.17	19.8	1	1498	Q3	1.98
20.78	0	0	0	0	116	65	1.11	4.93	1.87	2.75	75	5.65	229	5.4	8.47	19.8	0	1169	Q3	1.98
20.41	0	0	0	0	119	63	0.65	4.96	2	2.56	75	4.72	278	5.3	9.45	19.8	0	1201	Q3	1.98
166.5	0	0	0	0	129	78	1.44	4.76	1.24	2.97	110	5.03	395	5.75	9.56	19.9	0	1219	Q3	1.99
19.68	0	0	0	0	124	72	1.16	5.93	1.66	3.68	56	4.83	265	5.8	9.13	19.9	1	1604	Q3	1.99
21.6	0	0	0	0	100	59	0.55	5.58	2.02	3.28	59	4.96	256	5.7	7.13	19.9	0	1027	Q3	1.99
24.84	0	0	0	0	127	83	1.48	6.03	1.4	4.03	41	4.85	249	5.75	8.88	19.9	0	1238	Q3	1.99
20.84	0	0	0	0	114	58	1.42	5.46	1.62	3.3	75	4.26	272	5.75	7.98	19.9	0	1132	Q3	1.99
25.71	1	0	0	0	109	71	1.07	5.43	1.47	3.4	91	6.37	350	6.3	11.55	19.9	1	1509	Q3	1.99
21.03	0	0	0	0	114	78	0.78	6.23	2.31	3.23	113	4.2	401	5.75	12.59	19.9	0	1311	Q3	1.99
27.62	0	0	0	0	112	75	0.78	5.88	1.68	3.68	84	4.99	274	5.75	10.77	19.9	0	1322	Q3	1.99
23.32	0	0	0	0	127	67	0.75	4.6	1.48	2.84	100	4.85	408	5.75	43.65	20	0	1267	Q3	2
26.36	0	1	0	0	111	65	1.13	6.98	1.49	4.82	114	4.61	420	5.7	14.56	20	0	1235	Q3	2
27.78	0	0	1	0	142	92	0.66	5.28	2.15	2.81	92	5.03	358	5.75	12.16	20	0	1279	Q3	2
27.03	0	0	0	0	124	82	2.08	5.34	1.55	3.16	72	4.77	467	5.6	16.34	20.1	0	1151	Q3	2.01
32.24	0	0	0	0	133	84	1.94	5.77	1.43	3.45	106	5.36	369	6	12.12	20.1	0	1214	Q3	2.01
28.09	0	1	0	0	114	72	1.35	6.35	1.66	3.95	102	5	306	5.3	10.74	20.1	1	1585	Q3	2.01
23.73	0	0	0	0	106	65	2.93	6.69	1.68	3.85	123	5.49	428	5.5	14.59	20.1	1	1795	Q3	2.01
17.67	0	0	0	0	91	61	1.03	4.82	2.15	2.28	81	4.56	208	5.75	6.9	20.2	0	1035	Q3	2.02
25.08	0	0	0	0	109	71	0.7	4.39	1.61	2.52	88	5.24	365	5.6	8.33	20.2	0	1114	Q3	2.02
25.18	0	0	0	0	138	88	0.94	4.3	1.15	2.85	108	5.56	541	5.4	15.06	20.2	1	1777	Q3	2.02
25.87	0	0	0	0	113	64	1.6	4.45	1.75	2.49	83	4.4	261	5	6.64	20.2	0	1252	Q3	2.02
27.64	0	0	1	0	140	72	1.89	5.65	1.87	3.21	76	5.64	408	5.75	7.52	20.2	1	1500	Q3	2.02
30.04	0	0	0	0	136	84	1.5	4.72	1.34	2.74	78	5.68	310	5	7.88	20.2	1	1503	Q3	2.02
25.94	0	0	0	1	134	89	1.26	4.61	1.74	2.41	48	6.08	364	6.5	7.99	20.3	1	1528	Q3	2.03
29.17	1	0	0	0	131	75	5.13	4.96	1.26	2.42	99	5.04	593	5.5	15.24	20.3	0	1332	Q3	2.03
23.89	0	0	0	0	136	85	1.36	4.92	1.5	2.85	98	5.6	474	5.4	12.87	20.3	1	1551	Q3	2.03
29.03	0	0	0	0	122	81	2.12	6.51	1.74	3.94	101	5.37	531	5.9	12.44	20.3	0	1190	Q3	2.03
26.12	0	1	0	0	129	82	1.61	7.4	1.83	4.52	96	6.04	428	6.1	13.2	20.3	1	1453	Q3	2.03
26.3	0	0	1	0	145	89	1.88	4.72	1.23	2.86	84	5.29	400	5.75	8.79	20.4	1	1782	Q3	2.04
27.95	0	0	0	0	104	63	1.98	6.34	1.62	3.67	101	4.56	308	5.4	11.9	20.4	0	1255	Q3	2.04
20.19	0	0	0	0	114	72	0.85	6.74	2.17	3.93	64	5.65	372	5.7	11.08	20.4	0	1231	Q3	2.04
25.55	0	0	0	0	94	58	0.56	5.23	2	3.02	48	4.26	303	5.5	7.58	20.5	0	1163	Q3	2.05
25.95	0	1	1	0	145	93	3.79	4.55	1.77	1.91	59	5.63	395	5.6	9.99	20.5	1	1578	Q3	2.05
25.56	0	0	0	0	107	80	1.12	5.55	1.74	3.42	65	5.53	315	6.1	8.26	20.5	0	1123	Q3	2.05
30.27	0	0	0	0	121	87	1.39	5.12	1.41	3.17	81	5.21	497	5.75	12.49	20.5	1	1688	Q3	2.05
24.71	0	0	1	0	158	104	1.68	5.99	1.34	3.96	100	6.37	301	6	13.14	20.5	1	1715	Q3	2.05
21.48	0	0	0	0	119	52	0.76	4.52	1.92	2.29	87	4.6	298	5.7	10.26	20.5	0	1128	Q3	2.05
25.95	0	1	1	0	145	93	3.79	4.55	1.77	1.91	59	5.63	395	5.6	9.99	20.5	1	1472	Q3	2.05
20.18	0	0	0	0	129	77	1.21	7.46	2.65	4.01	57	4.8	250	5.7	8.59	20.6	0	1331	Q3	2.06
180.5	0	0	0	0	114	65	1.03	7.27	1.67	4.98	98	5.1	373	5.7	10.91	20.6	0	1224	Q3	2.06
26.84	0	1	0	0	130	86	1.74	5.85	2.25	2.89	97	5.14	545	5.3	11.85	20.6	0	1302	Q3	2.06
27.02	0	1	0	0	124	73	1.63	5.67	1.97	3.19	108	5.39	561	5.9	14.39	20.6	0	1382	Q3	2.06
28.09	0	0	0	0	119	82	0.92	4.91	1.73	2.59	94	5.62	560	5.7	10.59	20.6	0	1405	Q3	2.06
24.07	0	0	0	0	137	89	1.19	5.12	1.53	3.2	37	6.01	308	6.3	9.79	20.6	1	1713	Q3	2.06
24.25	0	0	0	0	131	82	0.51	4.65	1.67	2.65	71	5.23	507	5.75	12	20.7	1	1406	Q3	2.07
33.02	0	0	1	0	145	94	1.82	5.28	1.32	3.13	92	5.78	437	5.75	9.09	20.7	1	1399	Q3	2.07
29.4	0	1	1	0	161	107	1.5	5.89	2.12	3.32	96	5.74	328	5.8	13.82	20.7	1	2229	Q3	2.07
27.2	0	0	0	0	116	69	0.93	7.36	2	4.87	84	4.04	245	5.75	8.97	20.7	0	1016	Q3	2.07
23.88	0	0	0	0	128	78	0.63	6.11	1.87	3.81	45	5.23	451	5.6	10.73	20.8	0	1202	Q3	2.08
29.14	1	1	0	0	111	70	2.57	6.91	1.5	4.62	103	6.13	550	6.2	10.8	20.8	1	1528	Q3	2.08
24.39	0	0	0	0	112	74	1.13	6.02	1.53	3.72	89	4.44	326	5.1	8.72	20.8	0	1297	Q3	2.08
178.5	0	0	0	0	136	87	1.46	4.38	1.48	2.35	120	4.97	417	5.5	11.14	20.8	1	1735	Q3	2.08
24.02	0	0	0	0	129	83	0.57	5.14	1.58	3.02	96	4.85	390	5.3	12.29	20.8	0	1338	Q3	2.08
24.07	1	1	0	0	124	89	0.67	4.71	2.32	2.01	103	4.91	507	5.3	11.6	20.9	0	1345	Q3	2.09
30.49	0	0	0	1	116	74	1.99	6.77	1.95	3.92	71	6.71	291	6.6	8.58	20.9	0	1344	Q3	2.09
23.88	0	0	0	0	131	78	0.91	5.37	2.31	2.64	73	4.78	294	5.9	10.08	20.9	0	1311	Q3	2.09
20.96	0	0	0	0	99	56	0.96	6.17	2.18	3.34	89	4.79	256	5.7	8.11	20.9	0	1078	Q3	2.09
20.05	0	0	0	0	123	75	1.26	6.64	2.11	3.9	99	4.44	204	5.5	11.8	21	1	1642	Q3	2.1
30.09	0	0	1	0	141	81	1.5	4.3	1.18	2.7	74	4.99	323	5.4	10.07	21	1	1737	Q3	2.1
35.98	0	0	1	0	128	75	0.75	4.96	1.51	3.15	98	4.71	434	5.7	14.24	21	0	1312	Q3	2.1
22.82	0	0	0	0	118	64	1.46	6.3	1.8	3.74	109	4.67	449	5.4	13.08	21	0	1266	Q3	2.1
22.45	0	0	0	0	137	78	0.57	5.36	1.79	3.21	105	5.94	389	5.4	11.49	21	0	1179	Q3	2.1
22.62	1	0	0	0	109	65	0.26	4.01	1.75	2.2	64	4.85	288	4.9	6.08	21.1	0	1137	Q3	2.11
20.58	0	0	0	0	92	57	0.32	4.63	2.39	1.96	92	4.31	335	5.75	10.56	21.1	0	1089	Q3	2.11
26.24	0	0	0	0	120	75	1.23	4.23	1.64	2.22	109	4.36	397	5.75	12.88	21.2	0	1282	Q3	2.12
27.74	0	0	1	0	125	79	1.06	4.3	1.51	2.34	100	4.69	488	5.7	10.73	21.2	0	1165	Q3	2.12
25.68	0	0	0	0	130	77	1.32	7.56	1.56	4.74	119	5.05	425	5.4	9.94	21.2	0	1217	Q3	2.12
22.79	1	0	0	0	124	80	1.08	6.2	2.01	3.58	104	4.79	452	5.7	13.81	21.2	0	1351	Q3	2.12
27.08	0	0	0	0	128	74	0.81	4.74	2.46	1.96	123	5.67	388	5.75	11	21.3	0	1187	Q3	2.13
29.2	0	1	0	0	139	87	2.96	5.1	1.21	2.87	89	4.35	370	5.75	9.87	21.3	0	1290	Q3	2.13
27.72	1	0	0	0	99	65	2.99	5.09	1.18	3.08	99	5.72	357	6.2	10.78	21.3	0	1078	Q3	2.13
27.62	1	1	0	0	114	63	2.67	4.47	1.13	2.57	129	5.16	392	5.6	11	21.3	1	1479	Q3	2.13
27.31	1	0	0	0	115	66	2.78	4.85	1.55	2.6	89	4.69	414	5.2	13.27	21.3	0	1272	Q3	2.13
22.49	1	0	0	0	107	73	1.07	4.09	1.19	2.5	69	4.3	353	5.75	12.56	21.3	0	1231	Q3	2.13
21.84	0	0	0	0	113	68	0.76	6.13	1.94	3.9	99	4.69	268	5.8	16.11	21.4	0	1289	Q3	2.14
24.17	1	1	1	0	163	98	0.46	4.91	2.1	2.38	87	5.56	417	5.8	11.34	21.4	1	2062	Q3	2.14
178.5	0	0	1	0	117	74	0.64	5.18	1.52	3.35	90	6.16	373	5.7	9.61	21.4	0	1394	Q3	2.14
19.9	0	0	0	0	113	76	0.83	4.38	1.36	2.55	92	4.67	275	5.2	7.65	21.4	0	1223	Q3	2.14
26.53	0	0	0	0	120	75	2.34	5.7	1.86	3.28	41	4.68	288	5.75	7.76	21.5	1	1546	Q3	2.15
27.78	1	1	0	1	122	81	1.45	4.86	1.4	2.91	95	8.87	501	5.75	15.14	21.5	1	1695	Q3	2.15
27.76	0	1	1	0	121	83	1.48	6.61	1.89	4.24	105	5.19	369	5.7	9.86	21.6	0	1331	Q3	2.16
30.93	0	1	1	0	128	78	1.33	4.24	1.29	2.49	86	5.02	355	5.75	10.7	21.6	0	1269	Q3	2.16
26.87	0	0	0	0	122	89	0.86	3.66	1.28	2.18	90	5.14	426	5.75	12.59	21.6	1	1964	Q3	2.16
23.6	0	0	0	0	117	70	2.4	5.39	1.45	3.07	84	5.18	336	5.2	8.13	21.6	1	1396	Q3	2.16
22.81	0	0	0	0	132	75	0.94	6.6	2.05	3.8	71	4.67	347	5.6	9.36	21.6	0	1415	Q3	2.16
27.93	0	0	0	0	133	86	4.17	6.23	1.69	3.4	92	5.7	680	5.8	7.98	21.7	1	1381	Q3	2.17
24.48	0	0	1	0	153	97	1.55	5.36	1.84	2.96	95	5.04	261	5.4	8.05	21.8	1	1521	Q3	2.18
25.55	0	0	1	0	167	99	0.81	5.85	2.21	3.24	77	4.33	268	5.2	10.46	21.8	1	1682	Q3	2.18
25.71	0	0	1	0	161	108	3.01	5.48	1.53	3.21	112	5.53	474	5.7	10.59	21.9	1	1460	Q3	2.19
25.23	0	0	1	0	159	102	0.8	6.28	2.28	3.65	55	5.13	282	5.4	10.34	21.9	1	2101	Q3	2.19
27.63	0	1	1	0	131	91	2	4.59	1.26	2.63	115	4.78	449	5.75	13.15	21.9	1	1870	Q3	2.19
24.21	0	0	1	1	136	91	1.06	4.73	1.6	2.77	57	6	282	6.1	17.06	21.9	1	1829	Q3	2.19
19.6	0	0	0	0	112	56	0.54	5.5	2.15	2.95	86	4.4	259	5.75	8.23	22	0	1220	Q3	2.2
26.2	1	1	0	0	114	69	3.82	5.32	1.18	2.92	103	4.54	272	5.5	13.55	22	1	1390	Q3	2.2
27.75	1	1	0	0	101	71	2.44	6.6	1.4	4.3	109	4.55	563	5.7	13.83	22	0	1354	Q3	2.2
27.75	0	0	0	0	130	75	1.22	5.35	1.54	3.53	49	5.64	435	5.8	6.96	22	0	1239	Q3	2.2
25.47	0	1	1	0	109	72	0.72	3.59	1.58	1.75	76	4.7	411	5.1	11.71	22	0	1231	Q3	2.2
26.7	0	0	0	0	114	74	1.83	4.75	1.08	3.15	68	5.39	272	5.75	9.81	22	0	1293	Q3	2.2
24.47	0	0	0	0	131	88	1.66	7.11	1.94	4.66	83	5.09	357	5.75	9.98	22.1	1	1518	Q3	2.21
30.45	0	0	1	0	163	103	3.01	7.18	1.37	4.63	115	5.18	491	5.7	15.1	22.1	1	1648	Q3	2.21
26.29	0	0	0	1	118	73	1.31	5.01	1.4	3.06	85	5.77	393	6.7	10.06	22.1	1	1548	Q3	2.21
26.56	0	0	0	0	122	74	1.01	3.91	1.3	2.33	73	5.52	425	5.75	10.07	22.1	1	1391	Q3	2.21
24.51	1	1	0	0	109	77	2.24	5.62	1.38	3.7	72	4.35	449	6.3	13.93	22.2	1	1521	Q3	2.22
25.8	0	1	0	1	130	88	3.87	5.69	1.68	2.86	80	7.32	486	5.6	10.9	22.3	0	1250	Q3	2.23
27.4	1	1	0	0	101	64	1.28	4.72	1	3.25	113	4.46	392	6.1	9.77	22.3	0	1070	Q3	2.23
20.7	0	0	0	0	100	63	0.54	5.86	2.29	3.33	98	4.56	369	5.7	9.77	22.3	0	1259	Q3	2.23
25.8	0	1	0	1	130	88	3.87	5.69	1.68	2.86	80	7.32	486	5.6	10.9	22.3	0	1250	Q3	2.23
22.57	0	0	1	0	178	88	1.43	6.01	2.26	3.16	70	6.06	319	5.8	8.39	22.3	1	2176	Q3	2.23
25.66	0	0	0	0	124	70	2.01	4.87	1.52	2.81	93	5.55	320	5.7	6.33	22.4	0	1188	Q3	2.24
27.08	1	0	0	0	123	78	1.51	5.62	1.23	3.99	98	4.87	479	6	12.43	22.4	1	1443	Q3	2.24
25.35	0	0	0	0	134	75	1.33	5.11	1.75	2.98	87	4.63	323	5.5	8.17	22.4	1	1304	Q3	2.24
24.63	0	0	0	0	132	83	2.16	5.4	1.69	3.19	106	5.45	465	6.1	14.08	22.4	1	1472	Q3	2.24
28.51	0	0	0	0	116	73	2.35	4.53	1.39	2.32	118	4.64	440	5.5	16.87	22.4	0	1176	Q3	2.24
22.72	0	1	0	0	114	69	1.52	5.08	1.34	3.15	87	4.52	296	5.1	10.44	22.4	1	1476	Q3	2.24
29.07	0	0	1	0	185	125	2.64	5.47	1.28	3.48	108	5.01	383	5.3	9.87	22.6	1	1626	Q3	2.26
23.81	0	0	1	0	140	74	1.6	5.46	1.7	3.05	95	4.95	352	5.8	11.49	22.6	1	1565	Q3	2.26
27.72	0	0	1	0	119	80	1.67	4.26	1.31	2.41	133	4.39	372	3.6	15.84	22.6	0	1232	Q3	2.26
27.99	0	0	1	0	137	87	1.41	6.93	1.84	4.31	63	4.84	425	5.9	11.47	22.6	0	1311	Q3	2.26
26.44	0	0	0	0	133	80	0.63	4.13	1.87	2.02	88	4.74	253	5.75	7.01	22.7	0	1105	Q3	2.27
25.4	0	0	0	0	129	84	1.24	5.67	1.42	3.81	97	5.75	384	5.75	16.14	22.7	0	1414	Q3	2.27
20.08	0	0	1	0	132	94	1.16	5.56	1.78	3.25	93	4.9	273	5.9	10.85	22.7	1	1692	Q3	2.27
30.04	0	0	0	0	132	75	1.27	6.28	1.6	3.97	102	4.99	432	5	10.76	22.7	1	1457	Q3	2.27
22.48	0	0	0	0	103	63	1.82	5.8	1.64	3.58	46	4.46	320	5.6	9.79	22.7	0	1404	Q3	2.27
19.92	0	0	0	0	106	58	0.39	4.06	1.75	2.08	61	4.41	327	5	11.29	22.7	0	1042	Q3	2.27
20.03	0	0	0	0	131	84	0.89	6.38	2.11	3.71	71	5.06	218	5.75	7.24	22.8	1	1392	Q3	2.28
22.44	0	0	0	0	113	74	1.86	6.08	1.71	3.78	106	3.92	430	5.75	12.57	22.8	0	1212	Q3	2.28
29.81	0	0	1	0	114	74	3.63	4.18	1.16	2.24	99	5.47	526	5.75	17.45	22.8	1	1585	Q3	2.28
28.25	0	0	0	0	115	75	1.09	6.04	2.09	3.46	102	5.04	370	5.75	8.92	22.9	0	1127	Q3	2.29
25.53	0	0	0	0	130	83	0.8	7.25	1.88	4.82	82	5.19	402	5.5	11.3	22.9	0	1470	Q3	2.29
22.94	0	0	0	0	124	80	1.17	5.85	1.82	3.46	89	4.48	394	5.5	13.17	22.9	0	1203	Q3	2.29
28.41	0	0	1	0	141	88	3.13	4.96	1.6	2.54	119	4.38	522	5.6	14.34	23	0	1326	Q3	2.3
29.41	1	0	0	0	129	85	2.46	4.85	1.33	2.81	65	4.36	388	5.5	11.28	23	0	1375	Q3	2.3
28.07	1	1	0	0	114	80	2.88	5.77	1.3	3.57	94	4.95	498	5.75	12.13	23	1	1575	Q3	2.3
26.64	0	0	0	0	117	63	0.71	5.15	1.36	3.41	86	5.36	438	5.8	12.28	23	0	1262	Q3	2.3
25.54	1	0	0	0	123	75	1.28	5.05	1.2	3.25	68	5.43	478	6	11.37	23.1	0	1407	Q3	2.31
24.69	0	0	0	0	112	64	0.6	4.53	1.25	2.87	78	4.76	318	5.1	12.45	23.1	0	1146	Q3	2.31
28.43	0	0	0	0	105	54	2.61	5.97	1.77	3.44	79	5.27	220	5.8	9.2	23.1	0	1223	Q3	2.31
25.54	1	0	0	0	123	75	1.28	5.05	1.2	3.25	68	5.43	478	6	11.37	23.1	0	1407	Q3	2.31
23.3	0	0	0	0	121	69	1.29	6.15	1.62	3.87	93	5.13	453	5.4	10.67	23.1	0	1202	Q3	2.31
29.76	1	1	1	0	150	91	2.89	6.72	1.74	4.26	91	5.22	347	5.7	18.13	23.3	1	1617	Q3	2.33
21.67	0	0	0	0	101	53	1.02	5	1.51	2.94	83	4.61	383	5	7.43	23.3	0	1176	Q3	2.33
176.5	0	0	1	0	141	97	2.42	4.81	1.28	2.82	92	6.18	266	6.3	8.46	23.4	1	1709	Q3	2.34
20.96	0	0	0	0	109	50	0.68	6.14	1.72	3.79	87	4.88	326	5.7	7.86	23.4	0	1035	Q3	2.34
26.72	0	0	0	0	136	83	1.88	6.28	1.83	3.83	80	5.03	420	5.75	8.56	23.4	0	1305	Q3	2.34
22.73	1	1	0	0	105	76	0.68	6.06	2.13	3.46	105	4.86	356	5.5	14.71	23.4	0	1427	Q3	2.34
28.24	0	0	0	0	130	82	1.36	5.98	1.69	3.63	95	4.94	435	5.5	11.27	23.4	0	1447	Q3	2.34
25.16	0	0	0	0	106	55	0.57	4.7	2.08	2.3	84	4.45	314	5.75	13.44	23.5	0	1060	Q3	2.35
23.34	0	0	0	0	124	74	0.66	5.85	2.19	3.11	74	4.68	301	5.7	7.86	23.5	0	1175	Q3	2.35
25.24	0	0	0	0	117	74	0.44	4.96	2.31	2.1	98	5.06	455	5.75	12.4	23.6	0	1305	Q3	2.36
28.57	1	1	0	0	115	76	1.57	4.38	1.07	2.78	81	6.1	484	6.2	11.41	23.7	0	1168	Q3	2.37
21.57	0	0	0	0	122	76	0.41	3.94	1.83	1.77	77	4.94	213	5.75	8.42	23.7	0	1140	Q3	2.37
31.18	0	0	0	0	125	77	1.44	3.81	1.18	2.3	102	5.41	388	5.75	8.4	23.7	0	1294	Q3	2.37
25.71	0	0	1	0	130	79	1.86	5.05	1.34	3.16	83	4.62	315	5.4	8.87	23.7	1	1502	Q3	2.37
25.85	0	0	0	1	111	69	0.78	6.18	1.82	3.68	109	5.64	397	5.7	13.73	23.7	0	1373	Q3	2.37
24.17	0	0	0	0	117	79	0.52	5.21	1.67	3.1	67	4.43	351	5.5	13.21	23.8	0	1454	Q4	2.38
28.81	1	0	0	0	123	75	0.91	4.46	1.31	2.75	73	5.21	392	5.8	9.23	23.8	0	1079	Q4	2.38
26.6	0	1	1	1	140	87	2.49	6.87	1.92	4.28	99	8.92	449	7.2	12.57	23.8	1	1577	Q4	2.38
23.97	0	0	0	0	118	80	2.12	4.79	1.65	2.64	105	4.82	433	5.4	8.62	24	1	1517	Q4	2.4
16.75	0	0	0	0	106	44	0.51	6.96	3.05	3.22	82	4.56	217	5.3	8.75	24	0	968	Q4	2.4
29	0	1	1	0	133	92	2.09	6.54	1.81	3.98	86	5.66	535	5.4	8.67	24	1	1580	Q4	2.4
29.96	1	0	0	0	135	84	2.79	4.4	1.21	2.67	63	5.43	436	5.75	15.09	24.1	1	1918	Q4	2.41
22.86	0	0	1	0	143	80	1.13	6.89	2	4	71	4.38	317	5.75	8.54	24.1	1	1537	Q4	2.41
30.44	0	1	0	0	106	56	4.59	5.81	1.16	3.05	90	5.88	378	5.9	11.08	24.1	1	1430	Q4	2.41
24.92	0	0	1	0	145	102	1.85	4.57	1.31	2.71	115	5	339	5.8	13.11	24.2	1	1765	Q4	2.42
24.69	0	0	0	0	91	54	0.96	4.81	2.15	2.07	92	4.18	265	5.1	8.92	24.2	0	1008	Q4	2.42
22.19	0	0	0	0	137	82	1.05	5.27	1.44	3.4	80	5.22	261	5.75	13.76	24.2	1	1586	Q4	2.42
20.2	0	0	0	0	122	75	0.7	5.22	2.31	2.59	84	4.94	251	5.75	10.28	24.3	0	1193	Q4	2.43
19.69	0	0	0	0	107	57	0.57	7.61	3.02	4.02	83	4.1	183	5.2	8.22	24.3	0	1113	Q4	2.43
30.3	1	1	1	0	139	97	2.8	5.96	1.6	3.61	67	4.69	503	5.75	9.71	24.4	1	1477	Q4	2.44
27.16	0	1	1	0	129	91	1.76	6.75	1.72	4.11	115	4.31	508	5.6	11.04	24.4	0	1314	Q4	2.44
27.04	0	0	0	1	126	85	2.46	5.66	1.64	3.08	86	10.86	275	5.75	10.79	24.4	1	2179	Q4	2.44
28.72	0	0	0	0	134	81	1.1	5.78	1.45	3.66	93	5.05	394	6	18.68	24.4	0	1348	Q4	2.44
22.79	0	0	0	0	137	89	1.42	3.25	1.2	1.79	63	6.91	234	6	27.36	24.4	1	1436	Q4	2.44
25.54	0	0	0	0	123	74	0.76	5.78	1.74	3.57	91	4.09	359	5.3	11.77	24.5	0	1100	Q4	2.45
24.76	0	0	0	0	132	77	1.07	4.8	1.69	2.72	83	4.09	345	5.75	9.97	24.5	1	1843	Q4	2.45
181.5	0	0	0	0	119	72	1.29	5.01	1.71	2.81	102	5.35	398	5.9	9.57	24.5	0	1155	Q4	2.45
19.95	0	0	0	0	114	72	0.54	5.26	1.59	3.34	87	5	371	5.75	11.62	24.5	0	1439	Q4	2.45
28.56	0	0	0	0	119	72	2.49	5.48	1.65	3.31	86	4.2	385	5.3	10.25	24.6	0	1204	Q4	2.46
26.47	0	0	0	0	124	79	1.76	2.97	1.22	1.34	85	6.34	365	5.4	10.32	24.6	0	1364	Q4	2.46
23.58	0	0	0	0	131	88	0.35	6.03	2.6	3.09	50	4.1	265	5.75	7.69	24.7	0	1269	Q4	2.47
22.96	1	1	0	0	89	60	1.14	4.33	1.32	2.44	82	4.17	383	5.75	10.91	24.7	0	1283	Q4	2.47
20.57	0	0	0	0	96	56	0.61	4.62	1.54	2.73	78	4.74	242	5.1	7.09	24.7	0	1059	Q4	2.47
31.82	0	1	1	0	145	91	2.8	5.2	1.48	2.98	95	5.29	498	5.75	10.58	24.8	0	1286	Q4	2.48
22.9	0	0	1	0	110	64	1.34	4.13	1.49	2.2	78	5.1	389	5.4	11.11	24.8	0	1364	Q4	2.48
22.94	0	0	0	0	116	77	0.36	4.22	1.92	2.02	84	4.85	219	5.6	8.75	24.8	1	1423	Q4	2.48
28.26	0	0	0	1	139	86	1.49	5.8	1.46	3.67	103	6.65	480	6.8	14.5	25	1	1574	Q4	2.5
24.45	0	0	0	0	125	86	0.81	4.68	1.8	2.34	82	5.27	319	6	9.33	25	0	1261	Q4	2.5
24.12	0	1	0	0	125	73	3.15	4.66	1.55	2.44	105	5.06	409	5.3	11.2	25	0	1264	Q4	2.5
25.69	0	0	1	0	124	84	1.71	4.02	1.02	2.5	44	4.87	543	5.6	10.48	25	0	1320	Q4	2.5
22.26	0	0	0	0	111	75	0.56	6.46	2.2	3.75	61	4.84	329	5.6	9.19	25.1	0	1070	Q4	2.51
19.77	0	0	0	0	119	78	0.9	7.72	2.65	3.97	75	4.17	251	5.75	8.08	25.1	1	1367	Q4	2.51
26.01	0	0	1	0	160	109	3.14	6.51	1.8	3.69	80	4.34	302	5.75	9.79	25.2	1	1532	Q4	2.52
21.23	0	0	0	0	126	77	1.97	6.99	1.86	4.01	76	5.53	373	5.6	8.65	25.2	0	1389	Q4	2.52
29.17	0	1	0	0	137	89	1.69	4.78	1.68	2.59	109	4.59	503	5.7	8.73	25.3	0	1183	Q4	2.53
24.8	0	0	0	0	123	70	0.76	4.96	1.75	2.98	104	4.75	416	5.7	12.79	25.4	0	1175	Q4	2.54
20.43	0	0	0	0	137	83	1.27	7.02	2.05	4.22	77	4.43	239	5.4	9.63	25.5	1	1468	Q4	2.55
26.78	0	0	0	0	128	63	0.85	4.34	1.64	2.24	93	4.64	230	5.7	12.04	25.5	0	1303	Q4	2.55
22.89	0	0	0	0	128	86	1.36	6.55	1.84	3.97	84	5.53	322	5.5	11.36	25.5	1	1379	Q4	2.55
23.9	0	0	0	0	131	73	0.85	5.61	1.58	3.76	52	4.81	336	5.5	10.11	25.5	0	1223	Q4	2.55
24.8	0	0	0	0	113	70	1.65	5.44	1.73	3.04	88	5.33	389	5.75	8.78	25.6	0	1431	Q4	2.56
22.72	0	0	0	0	125	78	0.59	4.68	1.86	2.33	107	4.85	347	5.75	26.98	25.6	0	1234	Q4	2.56
26	0	1	1	0	142	96	0.58	3.49	1.61	1.61	75	4.81	426	5.2	13.02	25.7	0	1462	Q4	2.57
33.04	0	0	0	0	139	89	3.82	6.13	1.62	3.45	118	4.74	453	5.75	14.23	25.7	0	1213	Q4	2.57
28.65	0	0	0	0	119	85	1.16	4.62	1.52	2.65	92	5.64	344	5.75	10.7	25.7	0	1291	Q4	2.57
24.53	0	0	0	0	134	89	1.03	5.44	1.89	3.19	119	4.72	520	5.5	15.02	25.7	0	1369	Q4	2.57
25.62	0	0	0	1	118	76	2.7	6.62	1.63	3.99	94	16.61	237	12.8	11.82	25.7	0	1255	Q4	2.57
22.77	0	0	1	0	131	106	0.48	3.41	1.62	1.61	48	5.52	408	5.75	13.59	25.7	0	1330	Q4	2.57
25.16	0	0	0	0	127	81	1	5.32	1.8	3.04	93	4.72	409	5.4	11.6	25.8	0	1426	Q4	2.58
24.24	0	0	0	0	122	74	0.85	5.08	1.69	2.98	78	4.66	280	5.4	10.71	25.8	0	1297	Q4	2.58
29.58	0	0	1	0	120	69	1.12	3.95	1.69	1.89	82	5.08	490	6.3	10.71	25.8	0	1382	Q4	2.58
29.09	0	0	0	0	113	74	1.38	6.78	1.61	4.46	106	4.56	447	6	15.9	25.8	0	1315	Q4	2.58
30.72	1	1	1	1	144	91	1.28	6.28	2.05	3.68	86	7	382	6.6	9.61	25.8	0	1412	Q4	2.58
24.84	0	0	0	0	122	82	0.73	4.62	2.43	1.65	81	4.86	329	5.3	7.89	25.8	1	1420	Q4	2.58
27.43	0	0	0	0	134	78	2.01	6.47	1.72	4.11	60	6.05	405	6.2	11.61	25.9	1	1609	Q4	2.59
28.73	0	0	1	0	163	98	0.76	5.68	1.97	3.24	58	6.38	309	5.9	13.1	25.9	0	1429	Q4	2.59
27.44	0	0	1	0	139	102	0.86	4.55	1.76	2.28	88	5.81	416	5.75	12.86	25.9	0	1407	Q4	2.59
29.94	1	0	1	0	104	72	1.85	6.86	1.51	4.57	107	5.62	542	5.75	8.99	25.9	0	1331	Q4	2.59
21.93	0	0	0	0	125	69	0.61	4.46	1.64	2.44	76	4.53	297	4.9	6.95	26	0	961	Q4	2.6
30.82	0	0	0	0	112	64	1.35	6.02	2.11	3.3	84	4.58	251	5.8	9.74	26.2	0	1298	Q4	2.62
29.41	0	1	1	1	148	98	3.8	4.49	1.65	1.99	88	7.3	271	6.7	11.92	26.3	1	1652	Q4	2.63
29.07	1	1	0	0	117	75	1.39	5.59	1.22	3.78	114	5.14	502	5.5	16.2	26.3	0	1464	Q4	2.63
22.19	0	0	0	0	112	71	0.46	4.9	1.79	2.9	86	4.27	284	5.2	7.63	26.4	0	946	Q4	2.64
28.72	0	0	0	0	132	88	0.85	5.2	1.7	3.02	98	5.29	375	5.7	10.09	26.4	0	1179	Q4	2.64
22.23	0	0	0	0	114	61	0.84	5.53	1.65	3.29	106	4.79	351	6	9.98	26.5	0	1238	Q4	2.65
26.55	0	0	0	0	113	69	1.44	5.18	1.25	3.26	127	5.16	381	5.8	11.48	26.5	0	1224	Q4	2.65
22.92	0	0	0	0	111	63	0.67	6.3	1.99	3.86	80	4.07	326	5.9	9.32	26.6	1	1461	Q4	2.66
25.69	0	0	0	0	100	65	2.49	5.43	1.37	3.31	78	5.53	383	6.2	12.07	26.6	0	1415	Q4	2.66
27.1	0	0	0	0	121	76	1.38	5.13	1.56	3.09	86	4.36	316	5.75	9.55	26.7	0	1411	Q4	2.67
25.54	0	0	1	1	128	82	1.24	3.09	1.52	1.33	98	5.31	376	6	10.85	26.7	0	1499	Q4	2.67
25.28	1	0	0	0	111	68	1.92	4.86	1.29	3	109	4.26	386	5.7	13.82	26.7	0	1245	Q4	2.67
22.27	0	0	0	0	124	76	0.84	7.37	2.36	4.41	89	4.71	382	5.6	12.71	26.8	0	1223	Q4	2.68
23.16	0	0	0	0	135	87	0.67	4.97	1.91	2.65	49	5.05	244	6	11.18	26.8	0	1327	Q4	2.68
22.64	0	0	0	0	134	78	0.69	4.49	2.24	1.93	124	5.11	436	6	12.25	26.9	0	1145	Q4	2.69
28.96	0	0	1	0	146	91	2.16	5.56	1.5	3.44	96	5.15	398	5.8	10.84	27	0	1371	Q4	2.7
21.63	0	0	0	0	107	67	0.57	4.39	2.57	1.4	86	4.39	371	4.8	9.7	27	0	1145	Q4	2.7
24.45	0	0	1	0	161	108	0.91	3.68	1.39	2.04	606	4.27	578	5.75	23.44	27	1	1605	Q4	2.7
31.18	1	0	1	0	122	87	1.28	4.95	1.39	3.16	72	4.88	398	5.9	13.89	27	0	1170	Q4	2.7
25.06	1	1	1	0	114	77	1.21	4.99	1.56	3.03	124	5.12	602	5.8	19.37	27.1	0	1517	Q4	2.71
27	0	0	0	0	133	83	2.12	5.84	1.8	3.57	95	4.9	406	5.7	9.41	27.2	0	1159	Q4	2.72
21.31	0	0	0	0	101	69	0.65	5.33	2.29	2.72	70	4.44	227	5.75	8.71	27.2	0	1120	Q4	2.72
24.44	0	0	0	1	92	58	0.63	3.27	1.97	1	98	6.79	283	6.4	9.58	27.2	0	1051	Q4	2.72
29.24	1	1	0	0	135	89	2.14	5.36	1.47	3.24	106	5.63	435	6.3	12.63	27.2	1	1684	Q4	2.72
21.08	0	0	0	0	97	55	0.82	5.67	1.67	3.63	72	5.66	279	6.3	8.35	27.2	0	1407	Q4	2.72
21.84	0	0	0	0	106	56	1.15	6.4	2.5	3.02	78	4.77	236	5.5	9.99	27.2	0	1136	Q4	2.72
26.15	1	0	0	0	122	77	2.39	4.56	1.62	2.25	99	4.97	373	5.75	9.51	27.3	0	1329	Q4	2.73
27.56	0	0	1	0	117	77	1.78	4.38	1.33	2.57	108	5.55	496	6.4	11.25	27.3	0	1304	Q4	2.73
28.24	0	0	0	0	110	66	1.03	5.93	1.6	3.71	117	4.54	351	5.3	9.64	27.4	0	1123	Q4	2.74
26.96	0	0	0	0	109	60	1.66	6.03	1.4	3.83	82	5.11	315	5.7	9.05	27.4	0	1038	Q4	2.74
19.13	0	0	0	0	99	58	0.73	4.31	2.91	1.04	80	4.61	224	5.2	9.19	27.5	0	892	Q4	2.75
25.14	1	1	0	0	94	55	1.01	8.1	2.1	5.25	44	6.57	250	6.1	11.19	27.7	0	1238	Q4	2.77
22.44	0	0	0	0	115	71	0.46	7.03	2.76	3.5	79	5.11	362	5.7	7.75	27.8	0	1252	Q4	2.78
24.77	1	0	0	0	112	73	1.46	4.65	1.38	2.83	102	4.76	359	5.75	11.54	28	0	1254	Q4	2.8
28.25	0	0	0	0	126	81	1.03	5.88	1.43	3.89	118	5.23	466	6.2	14.1	28	0	1236	Q4	2.8
27.41	0	0	0	1	121	71	3.94	6.29	1.41	3.74	97	8.21	365	7	12.59	28	0	1301	Q4	2.8
178.5	0	0	0	0	106	63	1.18	6.15	2	3.54	99	5.17	391	5.4	16.2	28	0	1183	Q4	2.8
24.3	1	1	0	0	101	69	1.2	5.28	1.24	3.39	108	4.77	414	6.1	10.85	28	1	1707	Q4	2.8
24.02	0	0	0	0	107	68	0.74	5.88	1.72	3.92	73	5.15	329	5.5	10.12	28	0	1341	Q4	2.8
23.73	0	0	0	0	96	66	0.77	6	1.65	3.87	83	5.13	255	5.5	7.92	28.1	0	1129	Q4	2.81
28.48	0	0	0	0	118	77	1.06	6.98	1.77	4.6	84	5.38	345	5.75	13.86	28.1	0	1232	Q4	2.81
24.16	1	0	0	0	104	67	1.83	6.02	1.2	3.9	107	4.37	342	5.4	11.75	28.1	0	1332	Q4	2.81
23.98	0	0	1	0	148	93	2.94	4.92	1.49	2.67	88	5.18	321	5.75	10.42	28.2	1	1624	Q4	2.82
25.78	0	0	1	0	146	91	1.75	5.97	1.5	3.74	113	5.03	443	5.7	11.57	28.2	1	1682	Q4	2.82
28.41	0	1	1	0	109	69	5.05	6.17	1.5	2.93	98	6.62	477	5.7	10.03	28.2	0	1255	Q4	2.82
24.99	0	0	1	0	150	89	1.17	6.91	1.64	4.49	79	5.84	430	6.1	11.07	28.4	1	1634	Q4	2.84
23.5	0	0	0	0	126	78	0.8	6.32	2.12	3.55	105	4.02	333	4.8	11.29	28.4	0	1299	Q4	2.84
24.17	0	0	0	0	135	87	0.39	2.84	1.75	0.94	49	5.04	318	5.8	11.59	28.4	0	1380	Q4	2.84
28.17	0	0	1	0	101	62	2.25	3.58	1.26	1.86	96	5.37	521	5.9	14.02	28.6	0	1389	Q4	2.86
23.66	0	0	1	1	134	73	1	4.09	1.63	2.03	103	5.66	442	5.8	14.01	28.6	1	1631	Q4	2.86
23.34	0	0	0	0	107	65	0.75	6.46	2.24	3.53	75	5.21	264	5.8	10.77	28.6	0	1350	Q4	2.86
21.98	0	0	0	0	132	76	0.59	5.38	1.62	3.15	110	4.37	357	5.75	11.73	28.7	0	1273	Q4	2.87
27.73	0	0	0	1	123	80	0.73	5.31	1.45	3.61	108	5.95	358	6.5	12.01	28.7	1	1622	Q4	2.87
28.41	0	0	0	0	136	76	1.34	6.07	1.34	4.26	104	3.84	455	5.2	16.87	28.7	0	1253	Q4	2.87
25.82	0	0	0	0	120	70	0.71	4.25	1.27	2.61	67	5.25	371	6	10.97	28.8	0	1443	Q4	2.88
28.48	0	1	0	0	124	84	4.39	6.86	1.91	3.38	86	5.19	402	5.9	11.77	28.8	1	1555	Q4	2.88
27.22	0	0	1	0	159	107	1.2	4.17	1.19	2.54	108	5.31	396	5.8	11.74	28.8	1	1502	Q4	2.88
26.14	0	0	0	0	132	83	1.48	9.58	2.52	5.93	88	5.19	348	5.6	9.41	28.9	1	1672	Q4	2.89
19.61	0	0	0	0	112	60	1.32	4.66	1.6	2.62	100	4.36	449	5.4	12.9	28.9	0	1297	Q4	2.89
20.98	0	0	0	0	91	65	0.76	5.65	2.24	2.86	105	4.87	339	5.4	10.06	29	0	1347	Q4	2.9
27.86	0	0	0	1	120	70	1.4	6.05	1.57	3.65	75	7.69	494	7.4	10.01	29.2	0	1479	Q4	2.92
21.09	0	0	0	0	111	70	0.42	3.9	2.06	1.48	75	4.86	241	5.4	6.51	29.3	0	1156	Q4	2.93
23.95	0	0	0	0	115	72	0.9	4.82	1.48	3.03	111	4.51	463	5.75	11.04	29.3	0	1092	Q4	2.93
25.85	0	0	1	0	157	97	0.85	4.92	1.69	2.82	92	5.22	400	6.1	10.56	29.4	0	1445	Q4	2.94
31.05	0	0	1	0	132	83	4.08	6.68	1.4	3.98	119	5.13	605	5.7	12.23	29.5	1	1566	Q4	2.95
25.65	0	0	0	0	135	74	1.21	6.46	2.21	3.51	51	5.11	265	5.75	11.02	29.6	0	1191	Q4	2.96
29.24	0	0	1	0	135	96	1.58	4.41	1.34	2.6	88	5.53	389	6	10.35	29.7	1	1694	Q4	2.97
23.84	0	0	1	1	112	68	1.48	4.84	1.81	2.56	99	6.47	389	7	12.22	29.7	0	1189	Q4	2.97
23.4	0	0	0	0	133	89	0.76	4.77	2.14	2.16	75	4.23	298	5.75	11.64	29.7	0	1362	Q4	2.97
20.03	0	0	0	0	122	79	1.09	6.09	2.27	3.23	89	5.31	338	5.75	10.24	29.7	0	1367	Q4	2.97
19.49	0	0	0	0	98	61	0.81	5.41	1.82	3.28	54	4.89	243	5.8	7.2	29.7	0	1015	Q4	2.97
26.06	1	1	0	0	136	89	3.15	5.48	1.56	3.05	73	5.29	610	5.2	12.42	29.8	1	1450	Q4	2.98
28.86	1	1	0	0	123	85	3.08	3.9	1.63	1.57	65	5.1	497	5.6	13.55	29.8	0	1413	Q4	2.98
25.2	0	0	0	0	134	83	1.14	6.19	1.67	3.79	102	4.93	408	6	9.53	29.8	0	1358	Q4	2.98
24.67	0	0	0	0	106	70	3.71	8.76	1.94	5.4	78	5.59	423	6	10.97	29.8	0	1280	Q4	2.98
32.56	0	0	0	0	121	75	1.11	4.92	1.54	2.93	79	5.22	357	5.7	8.91	29.8	1	1536	Q4	2.98
26.61	0	1	0	0	122	77	0.69	5.36	1.82	3.26	102	4.54	444	5.4	11.02	30.1	0	1359	Q4	3.01
25.01	0	1	0	0	103	74	0.77	5.56	2.35	2.92	107	4.24	404	5.5	13.14	30.1	0	1376	Q4	3.01
23.32	0	0	1	0	139	93	1.14	5.19	2.1	2.63	122	4.55	579	5.7	12.3	30.2	0	1330	Q4	3.02
27.31	1	0	0	0	116	75	1.32	5.44	1.46	3.37	97	5.48	318	5.4	11.9	30.3	0	1461	Q4	3.03
27.95	0	0	1	0	151	82	0.68	4.14	2.15	1.54	86	5.37	272	5.4	7.73	30.4	1	1863	Q4	3.04
25.14	0	0	0	0	115	87	1.8	4.86	1.38	2.94	98	5.16	467	5.8	10.7	30.6	0	1170	Q4	3.06
23.12	0	0	0	0	122	68	1.14	4.92	1.07	3.25	86	4.68	282	5.75	6.54	30.7	0	1192	Q4	3.07
25.31	0	0	0	0	107	70	0.88	4.71	1.44	2.84	92	5.32	410	5.75	10.86	30.7	1	1548	Q4	3.07
24	0	0	0	0	124	65	0.93	6.62	1.93	4.03	74	4.99	324	6.1	10.14	30.9	1	1426	Q4	3.09
31.25	0	0	0	0	130	80	2.19	6.6	1.63	4.13	96	5.74	530	6	11.13	31	0	1407	Q4	3.1
19.72	0	0	0	0	139	79	0.98	5.34	2.13	3	85	4.79	237	5.4	7.33	31	0	1146	Q4	3.1
38.14	0	0	1	0	172	107	3.07	5.56	1.62	3.17	101	4.66	470	5.75	13.16	31.1	1	1731	Q4	3.11
24.53	0	0	0	0	110	66	0.6	2.71	0.93	1.49	95	4.97	331	5.4	8.57	31.1	0	1106	Q4	3.11
24.24	0	0	0	1	115	68	0.56	6.57	2.39	3.73	75	7.9	358	7.1	7.49	31.2	1	1837	Q4	3.12
24.62	0	0	0	0	116	73	1.22	6.33	1.5	4.31	111	4.62	385	5.75	11.01	31.3	0	1274	Q4	3.13
24.16	0	0	0	0	116	89	0.77	6.34	2.55	3.34	105	5.04	507	5.5	11.31	31.4	0	1359	Q4	3.14
20.56	1	0	0	0	100	63	0.9	6.51	1.96	4.1	93	5.48	392	6	11.06	31.5	0	1264	Q4	3.15
28.73	1	0	0	0	108	68	1.48	5.42	1.23	3.55	106	4.5	465	5.7	11.25	31.5	1	1611	Q4	3.15
23.8	0	0	0	0	106	70	0.79	6.32	2.46	3.35	88	4.41	274	5.75	8.28	31.8	0	1101	Q4	3.18
27.61	0	0	0	0	128	79	1.87	5.94	1.71	3.6	104	6.33	458	5.8	9.44	32	0	1292	Q4	3.2
21.1	0	0	0	0	102	63	0.61	6.33	2.18	3.67	84	4.7	360	5.75	13.08	32	0	1174	Q4	3.2
36.38	1	1	0	0	110	68	0.61	3.68	1.21	2.14	59	4.17	464	6.2	8.64	32.1	0	1361	Q4	3.21
22.15	1	0	1	1	140	80	0.78	6.12	1.76	3.66	103	7.35	472	6.6	11.99	32.2	1	1713	Q4	3.22
29.57	0	0	1	0	122	80	1.34	5.88	1.44	3.83	104	5	488	5.8	10.82	32.5	0	1391	Q4	3.25
26.13	0	0	0	0	106	64	0.49	5.14	2.12	2.66	91	3.97	340	5.2	13.37	32.5	0	1288	Q4	3.25
29.68	0	0	1	0	149	104	5.51	7.89	1.93	3.8	83	5.6	394	5.75	9.69	32.6	1	1496	Q4	3.26
30.89	0	0	1	0	147	86	2.94	6	1.11	3.68	106	4.71	585	5.75	13.38	32.8	1	1529	Q4	3.28
28	1	1	1	0	127	81	1.53	3.73	1.55	1.8	98	5.06	463	5.7	14.49	32.8	0	1356	Q4	3.28
25	0	1	0	0	115	74	1.3	5.9	1.85	3.56	107	5.25	344	5.7	9.92	33.1	0	1336	Q4	3.31
25.31	0	1	0	0	128	80	0.6	2.73	1.24	1.26	60	4.88	333	5.5	10.57	33.1	1	1525	Q4	3.31
30.66	0	0	0	1	128	74	2.69	5.29	1.28	3.34	93	5.78	275	6.6	6.06	33.5	1	1517	Q4	3.35
25.38	0	0	0	0	131	78	1.09	6.19	1.87	3.59	115	5.22	395	5.8	12.52	33.7	0	1233	Q4	3.37
23.65	0	0	1	0	139	90	8.18	6.8	1.14	2.76	92	6.23	490	6.3	16.82	33.8	1	2084	Q4	3.38
25.16	0	1	0	0	134	88	1.67	5.98	2.14	3.11	76	4.94	417	5.5	10.5	33.9	1	1484	Q4	3.39
25.16	0	1	0	0	134	88	1.67	5.98	2.14	3.11	76	4.94	417	5.5	10.5	33.9	0	1387	Q4	3.39
27.66	1	0	0	0	125	76	1.08	1.53	1.08	0.31	91	4.65	259	5.75	13.38	34.1	1	1577	Q4	3.41
32.64	0	1	1	0	179	106	1.86	6.5	1.96	3.85	97	4.7	351	5.75	10.98	34.2	0	1431	Q4	3.42
30.99	1	0	0	1	128	75	2.25	4.91	1.3	3.06	87	9.28	370	8.8	11.05	34.3	0	1478	Q4	3.43
24.86	0	0	0	0	117	70	0.57	5.78	1.71	3.55	106	4.81	375	5.5	12.37	34.4	0	1270	Q4	3.44
18.42	0	0	0	0	121	67	0.86	4.45	2.04	2.01	52	4.27	262	5.75	15.12	34.6	1	1540	Q4	3.46
24.19	0	0	1	0	148	90	1.32	6.46	1.54	4.21	46	5.4	344	6.1	9.62	34.8	1	1520	Q4	3.48
20.83	0	0	0	0	139	74	0.82	5.33	2.56	2.3	76	4.87	189	5.6	6.21	35	1	1435	Q4	3.5
23.11	0	0	0	0	109	70	1.34	7.77	2.59	4.26	93	4.74	477	5.8	11.91	35.1	0	1142	Q4	3.51
26.08	0	0	0	0	130	73	0.54	6.39	2.08	3.83	111	5.37	417	5.75	10.5	35.2	0	1192	Q4	3.52
25.86	0	0	1	1	141	88	1.47	6.67	2.01	3.94	87	7.89	420	5.75	10.41	35.3	0	1184	Q4	3.53
26.45	0	0	1	0	127	75	1.13	3.53	1.22	1.83	105	5.34	454	5.75	9.26	35.3	0	1350	Q4	3.53
19.68	0	0	1	0	105	66	0.84	5.99	1.89	3.41	99	5.01	309	5.75	10.15	35.5	1	1553	Q4	3.55
24.44	0	1	0	0	105	64	1.83	4.93	1.56	2.9	115	5.08	438	6	15.03	35.8	0	1443	Q4	3.58
24.07	0	0	1	1	140	90	1.85	6.06	1.71	3.81	109	7.66	276	5.75	9.64	35.9	1	1501	Q4	3.59
25.54	0	0	0	0	132	85	1.72	7.54	2	4.54	123	4.98	391	5.4	9.4	36	0	1384	Q4	3.6
26.09	0	1	0	0	106	75	0.41	7.34	2.61	4.3	94	4.7	339	5	13.99	36	0	1195	Q4	3.6
26.86	0	0	0	0	129	74	2.66	5.14	1.44	3.02	107	5.61	421	5.5	9.17	36.2	0	1291	Q4	3.62
30.6	0	0	0	0	110	75	0.71	5.14	1.79	2.86	70	5.14	253	5.4	8.5	36.2	0	1022	Q4	3.62
23.67	1	1	1	0	163	110	1.05	5.67	1.83	3.3	104	4.31	381	5.5	14.54	36.2	0	1443	Q4	3.62
30.86	1	1	0	0	126	78	8.87	4.16	1.13	0.86	95	6.54	254	6	10.63	36.7	0	1281	Q4	3.67
24.21	0	1	0	0	133	86	1.55	5.21	1.57	3.06	90	4.73	475	5.4	14.33	36.9	0	1415	Q4	3.69
27.47	0	0	0	0	134	85	0.79	5.39	1.46	3.4	101	5.08	411	5.75	12.05	37.2	0	1182	Q4	3.72
18.51	0	0	0	0	104	57	0.46	6.28	2.34	3.59	76	4.67	254	5.75	7.74	37.4	0	1176	Q4	3.74
28.31	0	1	1	0	133	92	1.41	4.8	1.67	2.52	91	5.16	540	5	12.68	37.6	0	1397	Q4	3.76
31.83	0	0	0	0	124	81	1.74	5.23	1.2	3.41	104	5.76	426	5.6	8.98	37.9	0	1146	Q4	3.79
21.18	1	1	1	0	140	90	0.54	5.5	3.03	2.2	92	4.58	374	5.75	11.41	38.3	0	1256	Q4	3.83
22.39	0	0	0	0	118	70	0.7	4.96	2.19	2.32	91	5.61	387	6	9.1	38.7	1	1467	Q4	3.87
27.5	0	0	0	1	118	67	1.25	5.05	1.75	2.7	115	5.62	461	6.2	10.24	39	1	1642	Q4	3.9
25.88	0	1	1	0	150	100	1.19	6.07	2.45	2.95	98	5.14	225	5.75	10.05	39.1	0	1409	Q4	3.91
21.98	0	0	0	0	117	71	0.74	4.28	1.87	2	108	4.86	357	6	14.47	39.1	0	1342	Q4	3.91
27.12	0	0	0	0	128	76	0.5	6.06	2.16	3.62	78	5.26	432	6.2	12.17	39.6	0	1267	Q4	3.96
18.89	1	0	0	0	116	74	1.16	4.28	1.12	2.54	114	4.89	435	5.6	7.64	39.7	0	1290	Q4	3.97
21.91	0	0	0	0	107	64	0.59	5.69	2.15	3.11	87	4.61	309	5.8	10.13	40.2	0	1238	Q4	4.02
20.88	0	0	0	0	138	73	1.27	6.2	2.2	3.49	62	3.27	239	5.75	10.67	40.8	1	2064	Q4	4.08
26.96	0	1	0	0	129	82	1.44	6.43	1.92	3.84	66	5.78	405	6	10.17	41	0	1301	Q4	4.1
28.34	0	0	1	0	114	78	1.4	5.19	1.47	3.17	98	4.5	419	5.6	12.05	41.1	1	1996	Q4	4.11
26.32	0	0	0	0	124	77	0.55	5.95	2.23	3.15	111	4.93	390	5.9	13.34	41.4	0	1257	Q4	4.14
22.59	0	0	0	0	102	56	0.78	5.7	1.64	3.6	63	4.93	280	5.75	7.25	41.6	0	1087	Q4	4.16
27.47	0	0	1	1	155	93	1.02	4.11	1.52	2.08	85	6.31	388	6.5	11.34	44	1	1837	Q4	4.4
22.26	1	0	0	0	106	58	1.06	6.98	1.91	4.51	102	4.84	369	5.9	11.09	45.1	0	1584	Q4	4.51
22.76	0	0	0	0	112	62	0.86	5.82	2.3	3.06	102	4.98	488	5.75	13.44	46.2	0	1338	Q4	4.62
25.95	0	1	0	1	124	79	0.66	5.08	2.02	2.7	76	8.71	348	5.75	12.05	47.5	0	1309	Q4	4.75
26.22	1	1	0	1	109	67	2.04	4.81	1.41	2.83	90	10.36	657	7.6	8.51	47.6	0	1403	Q4	4.76
19.33	0	0	0	0	116	70	0.43	4.98	2.19	2.54	50	4.71	235	5.75	7.39	48.4	0	1339	Q4	4.84
24.08	0	0	0	1	130	75	1.27	4.51	1.7	2.48	94	6.29	423	6.2	9.68	48.6	1	1722	Q4	4.86
24.46	0	0	1	0	125	82	0.92	6.95	1.53	4.89	130	6.22	388	5.7	14.4	52.9	1	1814	Q4	5.29
24.3	0	0	0	0	131	69	1.29	6.25	1.7	4.05	76	5.12	312	5.75	10.11	54	0	1394	Q4	5.4
18.36	0	0	1	0	147	104	0.69	6.93	2.99	3.23	80	4.36	439	5.2	8.47	59.3	1	1599	Q4	5.93
25.06	0	0	1	0	156	95	1.48	5.38	2	2.64	93	4.55	258	5.75	10.38	68.1	1	1340	Q4	6.81
27.28	0	0	1	1	123	85	1.59	4.45	1.36	2.62	100	7.31	337	6.5	9.25	25.7	0	1156	Q4	2.57
22.69	0	0	1	0	147	80	0.83	6.76	2.15	3.83	69	5.1	206	5.2	6.2	10	1	1540	Q1	1
24.22	0	0	0	0	133	86	1.84	5.89	1.74	3.68	87	4.93	307	5.3	15.36	10	1	1699	Q1	1
25.76	0	1	1	0	136	95	1.82	4.7	1.36	2.59	100	7	410	5.7	10.55	10.1	1	1570	Q1	1.01
25.87	0	0	0	0	121	74	1.25	6.37	1.5	3.91	76	5.57	311	5.3	8.27	10.1	1	1543	Q1	1.01
25.2	0	0	0	0	106	64	1.45	5.58	1.34	3.88	92	5.72	356	4.1	8.96	10.1	0	1350	Q1	1.01
20.42	0	0	0	0	121	71	0.46	3.99	1.94	1.72	99	4.1	341	5.5	8.24	10.1	0	1144	Q1	1.01
23.7	1	1	0	0	113	81	1.72	5.01	1.8	2.4	102	5.57	527	5.2	12.02	10.2	0	1381	Q1	1.02
24.77	0	0	0	0	103	57	1.07	5.23	1.79	2.94	74	5.26	256	5.5	8.51	10.2	0	1068	Q1	1.02
24.74	0	0	0	0	119	72	1.27	6.55	2.02	3.76	111	5.54	449	5.8	8.08	10.3	0	1485	Q1	1.03
24.77	0	1	0	0	123	86	1.38	6.26	1.95	3.96	112	4.95	420	5.7	13.36	10.3	1	1750	Q1	1.03
24.64	0	0	1	0	152	102	1.18	5.39	1.27	3.45	66.1	5.33	322.3	5.8	10.2	10.33	1	1949	Q1	1.033
24.91	0	0	0	0	121	87	2.54	6.29	1.64	3.42	77	5.16	295	5.3	7.79	10.4	1	1438	Q1	1.04
21.91	0	0	1	0	158	81	1.01	6.31	1.39	4.18	74	5.63	276	5.9	11.63	10.4	1	1769	Q1	1.04
27.09	0	0	0	0	137	73	1.94	5.57	2.01	2.49	68	4.55	210	5.5	8.01	10.4	0	1180	Q1	1.04
26.24	1	0	0	1	116	65	5.35	5.36	1.26	2.4	90	9.47	302	8.3	10.15	10.4	0	1239	Q1	1.04
32.84	1	0	0	0	118	73	2.15	5.86	1.22	3.68	100	5.65	370	6	6.36	10.4	1	1348	Q1	1.04
24.28	0	0	0	0	101	57	0.95	3.61	1.33	2.09	78.5	5.1	302.5	5.1	9.55	10.43	0	1189	Q1	1.043
30.46	0	0	0	0	122	76	1.31	5.5	1.79	2.93	84	5.11	438	5.2	8.96	10.5	0	1078	Q1	1.05
25.46	0	0	0	0	136	87	2.91	5.27	1.59	3.13	76	5.33	429	6.3	9.71	10.5	1	1619	Q1	1.05
21.19	0	0	0	0	122	75	1.33	8	2.69	4.12	70	5.24	246	5.1	8.21	10.6	0	1358	Q1	1.06
25.87	0	0	0	1	123	75	1.47	3.08	1.06	1.53	102	7.15	320	9.5	10.65	10.6	1	1548	Q1	1.06
26.29	1	0	0	0	110	70	1.31	4.03	1.06	2.34	96	4.82	389	5.4	13.87	10.6	1	1445	Q1	1.06
29.41	0	0	1	0	134	70	0.49	3.29	1.55	1.32	93	5.1	313	6.3	11.61	10.6	0	1315	Q1	1.06
24.99	0	0	0	0	132	87	0.67	3.62	1.65	1.53	73	5.19	309	5.5	9.32	10.6	0	1371	Q1	1.06
27.56	0	0	0	0	132	82	2.69	4.9	1.2	2.82	75	4.62	360	5.7	7.52	10.6	1	1618	Q1	1.06
20.75	1	0	0	0	123	72	0.94	5.13	1.53	3.18	105	4.59	352	5.1	14.51	10.6	0	1284	Q1	1.06
36.33	0	0	1	0	128	76	2.13	6.24	1.35	3.7	76	5.12	304	5.1	12.01	10.7	0	1442	Q1	1.07
23.8	1	1	0	0	119	73	0.89	5.05	1.47	2.96	108	4.8	361	5	12.65	10.7	1	1544	Q1	1.07
34.48	0	0	1	1	137	83	4.3	4.04	1.17	1.8	97	5.75	398	5.3	15.92	10.7	0	1381	Q1	1.07
27.73	0	0	0	0	121	76	1.44	7.06	2.48	3.93	84	5.01	247	6	6.9	10.7	1	1281	Q1	1.07
23.44	0	0	0	0	130	77	0.79	6.36	2.28	3.38	85	4.85	337	5.7	13.51	10.7	0	1381	Q1	1.07
26.34	0	0	1	0	168	104	1.34	6.22	1.53	3.93	87	4.88	414	5.9	10.69	10.7	1	1984	Q1	1.07
25.15	0	0	0	0	119	68	0.66	3.09	1.37	1.48	72	5.01	305	6	7.53	10.7	0	1089	Q1	1.07
25.78	0	0	0	0	113	67	0.8	5.04	1.77	2.7	50.7	4.86	315	5.3	7.2	10.76	0	1350	Q1	1.076
28.07	0	0	0	0	132	87	1.08	5.28	1.18	3.37	93	5.45	549	5.6	13.99	10.8	1	1583	Q1	1.08
27.46	0	1	0	0	106	69	2.85	5.61	1.13	3.44	112	4.87	482	5.5	12.71	10.8	0	1250	Q1	1.08
30.37	0	1	1	0	152	93	0.84	6.74	2.19	3.57	94	6.52	333	6.3	11.48	10.8	0	1415	Q1	1.08
20.06	0	0	0	0	124	69	0.84	6.58	2.16	3.57	86	4.92	320	5.7	10.98	10.8	0	1133	Q1	1.08
25.86	0	1	0	0	130	84	3.72	5.07	1.26	2.91	102	4.96	458	5.8	13.33	10.8	1	1846	Q1	1.08
19.23	0	0	0	0	118	57	0.88	5.39	2.34	2.83	85	4.56	183	5.3	7.76	10.8	0	1097	Q1	1.08
31.68	1	1	1	0	138	98	3.6	5.72	1.27	3.22	99	5.44	473	5.8	14.09	10.9	1	1436	Q1	1.09
19.9	0	0	0	0	117	78	2.85	6.22	1.44	3.88	107	4.87	359	5.8	10.95	10.9	0	1350	Q1	1.09
22.65	0	0	0	0	123	76	0.54	4.35	1.52	2.27	76.1	5.17	221.7	5.6	11.6	10.91	0	1224	Q1	1.091
26.57	0	0	0	0	101	60	1.94	6.11	1.3	3.99	101	5.03	477	5.4	12.31	11	1	1392	Q1	1.1
27.55	1	0	0	0	109	61	1.48	5.75	2.1	3.17	110	4.87	441	5.5	12.1	11	0	1100	Q1	1.1
23.65	0	0	1	0	122	79	2.2	4.23	1.52	2.15	83	4.85	334	6.2	9.37	11	0	1341	Q1	1.1
25.03	1	1	0	0	113	55	1	4.55	1.73	2.45	111	4.31	381	5.1	10.37	11	1	1345	Q1	1.1
20.48	0	0	0	0	104	64	1.8	6.8	1.63	4.26	106	4.2	330	5.5	9.98	11	0	1149	Q1	1.1
24.3	0	1	0	0	115	73	0.7	6.26	1.44	4.08	91	5.04	299	5.4	10.86	11.1	0	1411	Q1	1.11
20.2	0	0	0	0	101	62	1.17	4.53	2.96	0.85	71	5.17	209	5	9.3	11.1	0	939	Q1	1.11
41.77	1	1	1	0	150	99	3.31	5.32	1.1	3.04	74	5.38	372	5.3	12.82	11.1	1	1545	Q1	1.11
28.85	1	0	0	0	126	74	9.28	5.98	0.8	1.76	91	5.53	439	5.2	13.75	11.1	0	1341	Q1	1.11
23.26	0	0	0	0	98	58	0.37	4.11	1.57	2.08	81	5.17	296	4.8	8.9	11.1	0	1038	Q1	1.11
29.53	0	0	0	0	101	58	1.63	4.27	1.27	2.52	107	5.22	273	6	40	11.1	0	1144	Q1	1.11
21.61	1	0	0	0	94	55	1.42	5.96	1.65	3.7	75	4.87	279	5.6	7.45	11.1	0	1058	Q1	1.11
29.28	1	0	1	0	133	92	7.32	6.89	1.51	2.44	103	7.56	450	5.9	11.14	11.2	1	1696	Q1	1.12
23.84	0	0	0	0	129	74	0.36	4.27	1.52	2.29	98	5.78	296	5.6	10.28	11.2	0	1162	Q1	1.12
24.58	1	0	0	0	103	64	3.1	7.47	1.49	4.48	94	6.42	418	5.3	8.33	11.2	0	1285	Q1	1.12
23.58	0	0	0	0	116	66	0.94	3.87	1.3	2.02	82	5.46	231	5.5	6.9	11.2	0	1087	Q1	1.12
24.35	0	0	0	0	136	78	0.82	5.15	1.57	3.09	77	4.97	320	5.8	6.99	11.2	0	1249	Q1	1.12
22.91	0	0	0	0	105	66	1.12	4.61	1.29	2.71	75	5.31	287	5.2	8.36	11.3	0	1257	Q1	1.13
17.68	0	0	0	0	101	51	0.37	4.69	2.42	1.73	85	4.31	265	5	9.07	11.3	0	947	Q1	1.13
29.59	0	0	1	0	140	82	0.59	6.15	2.42	3.6	74	4.31	219	5.3	8.27	11.3	0	1167	Q1	1.13
26.38	0	0	0	0	127	80	0.66	4.94	1.4	3.23	82	4.63	278	5.2	10.95	11.3	0	939	Q1	1.13
21.47	0	0	0	0	105	67	1.05	4.75	1.23	2.85	70	4.95	221	5.3	6.25	11.4	0	1268	Q1	1.14
23.86	0	0	0	0	133	64	0.99	5.76	1.51	3.56	94	4.5	394	5.3	9.16	11.4	0	1324	Q1	1.14
27.18	1	0	1	0	124	71	6.26	6.05	1.14	2.53	95	5.25	501	5.5	13.87	11.4	1	1484	Q1	1.14
27.18	0	1	0	1	130	78	3.52	6.08	1.68	3.29	101	7.09	612	7.1	14.6	11.4	0	1321	Q1	1.14
19.52	0	0	0	0	107	57	0.38	4.25	1.35	2.66	79.4	4.08	252.7	5.2	11.03	11.43	0	1330	Q1	1.143
24.51	0	0	0	0	139	81	2.1	6.65	1.36	4.37	74.7	6.8	396.6	5.75	11.02	11.47	0	1301	Q1	1.147
27.88	0	1	1	0	140	95	0.66	4.61	1.3	2.73	98	6.16	333	5.5	10.47	11.5	1	1761	Q1	1.15
25.97	1	0	1	1	123	62	1.38	7.04	1.22	4.69	95	6.94	290	7.1	11.07	11.5	1	1800	Q1	1.15
23.88	0	0	0	1	108	65	1.02	6.56	1.52	4.21	87	6.37	352	6.7	8.76	11.5	1	1508	Q1	1.15
20.17	0	0	0	0	91	59	1.02	3.56	1.64	1.57	75	4.61	246	5.4	5.21	11.5	0	1175	Q1	1.15
25.71	0	1	1	1	159	92	0.53	5.43	1.53	3.7	98	6.62	346	7.5	11.02	11.5	1	1539	Q1	1.15
21.79	0	0	0	0	109	67	0.69	5.64	2.28	3.03	89	4.83	263	5.7	8.18	11.5	0	1149	Q1	1.15
21.56	0	0	0	0	115	72	1.1	5.85	1.92	3.13	79	5.29	286	5.3	8.16	11.5	0	1155	Q1	1.15
29.23	0	0	0	0	138	84	1.73	8.81	1.66	5.87	102	5.35	403	5.3	12.38	11.6	1	1471	Q1	1.16
30.82	1	1	1	0	153	97	4.3	5.74	1.17	3.15	106	5.97	498	5.4	19.51	11.6	1	1578	Q1	1.16
21.84	0	0	0	0	106	65	0.94	3.73	1.43	1.7	93	4.36	445	6	8.03	11.6	0	1095	Q1	1.16
32.41	1	1	0	1	137	86	6.04	6.66	1.25	3.05	95	8.06	445	6.5	9.1	11.6	0	1300	Q1	1.16
29.3	0	0	1	0	146	88	1	4.5	1.21	2.6	84	6.67	341	6.1	8.93	11.6	1	1565	Q1	1.16
15.6	0	0	0	0	100	67	1.09	5.34	2.29	2.31	90	4.21	293	5.3	12.47	11.6	0	929	Q1	1.16
21.88	0	0	0	0	125	68	0.6	3.84	1.81	1.71	76	4.49	238	5.5	6.68	11.6	0	1230	Q1	1.16
25.33	0	0	0	0	122	75	0.97	7.3	2.38	4.35	81	5.27	279	5.9	8.23	11.6	0	1121	Q1	1.16
23.05	0	0	0	0	130	80	2.66	5.67	1.44	3.38	102	4.59	408	5.75	11.32	11.7	0	1230	Q1	1.17
25.26	1	0	0	0	116	81	0.68	6	1.6	3.8	99	5.02	398	5.8	11.56	11.7	0	1407	Q1	1.17
24.51	1	0	0	0	110	63	1.12	6.05	1.97	3.6	94	4.86	365	5.8	9.16	11.7	0	1218	Q1	1.17
19.83	0	0	0	0	100	70	0.97	4.63	2.05	2.18	126	4.2	591	4.8	13.05	11.7	0	1267	Q1	1.17
24.44	1	1	0	0	132	89	2.73	5.25	1.52	2.66	91	4.99	401	4.9	11.54	11.8	0	1312	Q1	1.18
30.25	1	0	0	0	126	75	4.36	4.46	0.97	2.08	86	6.44	569	5	11.26	11.8	0	1192	Q1	1.18
24.53	0	0	0	0	117	68	1.87	5.59	1.55	3.21	87	5.89	311	5.7	17.34	11.8	0	1253	Q1	1.18
22.17	0	0	0	0	106	66	1.16	5.63	1.89	3.12	75	4.82	347	5.8	9.07	11.8	1	1322	Q1	1.18
25.53	0	0	0	0	106	61	1.44	4.17	1.32	2.35	50.7	4.7	302.5	5.3	8.3	11.85	0	1225	Q1	1.185
17.95	0	0	0	0	104	69	0.75	4.31	1.52	2.2	43.8	4.52	161.8	5.2	7.2	11.86	0	1315	Q1	1.186
26.34	0	0	0	0	137	82	1.86	5.06	1.02	3.18	91	5.59	364	5.5	7.7	11.9	1	1604	Q1	1.19
25.31	1	1	0	0	99	62	1.77	5.4	1.3	3.27	116	4.84	446	4.9	12.18	11.9	0	1148	Q1	1.19
22.4	0	0	0	0	109	68	1	4.87	1.84	2.63	79	4.69	290	5.7	7.34	11.9	0	1076	Q1	1.19
22.69	0	0	0	0	108	69	0.67	5.18	2.12	2.73	75	4.55	256	4.8	8.75	11.9	0	1148	Q1	1.19
28.08	1	0	0	0	112	65	2.14	5.98	1.31	3.81	98	4.93	491	5.8	6.29	11.9	0	1342	Q1	1.19
27.47	0	0	0	0	121	70	1.03	6.19	1.6	3.76	80	5.29	250	5.9	8.46	12	0	1353	Q1	1.2
24.77	0	0	0	0	114	74	0.69	4.93	1.33	3.04	106	5.37	451	5.7	15.01	12.1	1	1473	Q1	1.21
34.33	0	0	1	0	140	91	5.89	5.92	0.94	2.82	93	5.68	446	6.1	11.89	12.2	1	1442	Q1	1.22
27.09	0	0	0	0	115	65	6.34	5.24	1.11	2.54	77	5.39	365	6	11.27	12.2	1	1350	Q1	1.22
32.51	1	0	0	0	128	81	0.89	4.63	1.94	2.14	96	5.66	368	5.6	12.14	12.2	0	1296	Q1	1.22
24.35	1	0	0	0	132	76	1	6.47	1.94	4.24	113	5.04	392	5.8	11.85	12.2	0	1263	Q1	1.22
26.09	0	0	1	0	112	73	1.17	5.28	1.46	3.35	109	4.59	264	5.7	9.35	12.2	1	1872	Q1	1.22
25.25	0	0	0	0	119	69	0.55	3.81	1.36	2.37	86	4.89	390	5.2	17.19	12.2	0	1358	Q1	1.22
27.61	1	1	1	0	113	82	2.32	4.52	1.38	2.46	105	5.12	559	6.1	9.8	12.2	0	1132	Q1	1.22
25.44	0	0	1	0	159	101	1.16	6.39	1.58	4.01	88	5.35	337	5.7	13.17	12.3	1	1538	Q1	1.23
24.1	0	0	0	0	113	68	0.57	4.68	1.81	2.48	89	3.74	270	5.6	7.51	12.3	0	1019	Q1	1.23
26.45	0	1	0	0	136	81	2	5.21	1.73	2.64	106	5.59	441	5.4	14.71	12.3	1	1587	Q1	1.23
26.81	0	0	0	0	115	64	0.71	6.83	1.59	4.4	87	4.53	310	5.6	9.31	12.3	0	1179	Q1	1.23
29.71	1	1	0	0	131	75	1.02	6.06	1.65	3.5	99	5.33	441	5.8	11.07	12.4	0	1290	Q1	1.24
22.89	0	0	1	0	134	89	0.79	8.02	2.3	4.86	82	4.68	217	4.4	6.31	12.4	0	1353	Q1	1.24
24.17	1	1	0	0	130	73	1.74	3.87	1.07	2.06	109	5.15	404	6.3	10.35	12.4	1	1709	Q1	1.24
18.59	0	0	0	0	134	86	0.9	6.19	1.87	3.48	65	5.25	267	5.8	6.02	12.4	1	1503	Q1	1.24
23.88	0	0	1	1	199	105	2.4	5.96	1.6	3.7	234	4.5	433	6.5	25	12.4	1	2402	Q1	1.24
30.69	1	1	0	0	115	70	5.94	7.19	1.69	3.39	93	5.42	440	5.8	45	12.4	0	1230	Q1	1.24
28.51	1	1	0	0	126	75	10.98	5.23	1.66	0.87	102	4.75	536	5.4	15.86	12.4	0	1160	Q1	1.24
29.04	0	0	0	1	133	88	3.34	5.63	1.21	2.95	78.2	8.53	466.5	6.3	10.84	12.47	0	1301	Q1	1.247
20.45	0	0	0	0	126	66	1.02	4.93	1.9	2.43	79	4.42	335	5.2	9.36	12.5	0	1025	Q1	1.25
27.02	0	0	0	0	112	71	2.19	6.74	1.68	3.84	67	5.28	321	5.7	8.86	12.5	0	1223	Q1	1.25
20.01	0	0	0	0	101	57	0.68	6.78	2.03	3.78	72	4.11	182	5.4	6.76	12.5	0	1207	Q1	1.25
23.51	0	0	0	0	107	59	0.61	5.62	1.98	2.96	82.6	5.32	310.8	5.4	7.6	12.59	0	1168	Q1	1.259
28.41	0	0	1	0	143	87	1.35	4.63	1.2	2.73	89	4.94	402	5.5	10.78	12.6	1	1664	Q1	1.26
23.86	0	0	0	0	103	62	1.1	3.23	1.37	1.51	94	5.43	317	5.1	17.14	12.6	1	1393	Q1	1.26
26.1	0	1	1	0	149	103	0.36	4.15	1.73	2.12	89	4.78	356	5.4	11.02	12.6	1	1620	Q1	1.26
26.84	0	0	0	0	116	73	2.22	6.54	1.55	4	80	6.74	519	5.9	8.51	12.6	0	1328	Q1	1.26
25.83	0	0	0	0	109	70	0.51	4.24	1.43	2.35	98	4.79	299	4.6	9.62	12.7	0	1105	Q1	1.27
24.4	1	0	0	0	124	64	0.48	4.02	1.3	2.24	70	4.78	266	5.2	9.21	12.7	0	1287	Q1	1.27
25.39	0	0	1	0	155	86	2.16	4.68	1.42	2.46	94	4.89	372	5.1	7.86	12.7	1	1557	Q1	1.27
26.89	0	0	0	0	139	83	2.18	4.37	1.12	2.45	96	5.49	424	5.4	10.12	12.7	0	1244	Q1	1.27
18.37	0	0	0	0	105	59	0.64	5.4	1.86	2.85	80	4.61	348	5	7.63	12.7	0	1115	Q1	1.27
19.83	0	0	0	0	99	55	1.81	4.45	1.67	2.38	79	4.18	232	5.6	8.48	12.7	0	1141	Q1	1.27
29.77	1	0	1	0	146	101	1.88	5.48	1.31	3.61	110	5.2	417	5.7	14.35	12.7	1	1661	Q1	1.27
28.09	0	1	0	0	126	77	0.97	4.26	1.88	2.04	88	5	306	5.6	8.32	12.7	0	1264	Q1	1.27
28.57	1	0	0	0	124	85	3.37	7.51	1.44	4.69	97	5.41	475	6.2	9.24	12.7	0	1309	Q1	1.27
26.28	0	0	0	0	131	82	1.63	5.91	1.66	3.39	89	5.14	312	5.4	9.46	12.7	0	1439	Q1	1.27
22.37	0	1	0	0	120	73	0.46	6.71	1.97	4.27	98	4.26	351	5.2	11.26	12.7	0	1393	Q1	1.27
29.98	1	0	1	0	132	75	1.54	6.25	1.33	4.13	107	5.64	508	5.8	13.99	12.7	0	1134	Q1	1.27
27.63	0	0	0	0	126	84	0.48	4.95	1.69	2.58	56.2	5.63	292.9	5.1	10.6	12.71	0	1408	Q1	1.271
24	0	0	0	0	101	64	0.87	5.18	1.26	3.55	90.4	5.93	217.6	5.7	9.89	12.71	0	1144	Q1	1.271
29.05	0	0	1	0	144	94	2.12	6.54	1.31	4.15	105	6.16	422	6.4	11.79	12.8	1	1621	Q1	1.28
26.23	0	0	0	0	121	81	3.87	6.65	1.7	3.53	83	5.77	386	5.9	11.18	12.8	1	1499	Q1	1.28
22.48	0	0	0	0	108	71	1.84	6.54	2.09	3.72	79	4.61	304	5.6	7.86	12.8	0	1228	Q1	1.28
24.57	0	0	0	0	103	65	0.91	4.32	1.22	2.8	86	5.38	335	5.8	18.96	12.8	0	1419	Q1	1.28
26.18	0	0	0	0	119	74	1.87	5.07	1.61	2.52	89	4.39	298	5.9	9.88	12.8	0	1318	Q1	1.28
23.27	0	0	0	0	125	86	0.99	4.7	1.97	2.25	72	4.92	343	5.6	8.01	12.9	1	1411	Q1	1.29
21.39	0	0	0	0	99	63	0.52	5.2	1.97	2.91	80	4.62	302	5.6	10.61	12.9	0	1038	Q1	1.29
24.34	0	1	1	0	159	92	1.31	4.79	1.28	2.98	103	5.11	418	5.7	10.67	12.9	1	1536	Q1	1.29
21.59	0	0	0	0	125	75	1.23	5.37	1.62	3.09	89	5.35	369	5.6	8.66	12.9	0	1174	Q1	1.29
24.74	0	0	0	0	129	88	0.63	5.44	1.86	2.96	93	4.71	400	6	9.13	12.9	0	1279	Q1	1.29
22.19	0	0	0	0	111	58	0.88	5.29	1.72	3.15	71.5	4.65	258.1	5.3	6	12.98	0	1197	Q1	1.298
22.46	1	1	1	0	211	113	1.04	4.32	1.34	2.38	100	5.23	402	5.3	12.02	13	1	2210	Q1	1.3
21.6	0	0	0	0	119	81	0.95	4.5	1.19	2.65	77	5.01	286	5.4	8.49	13	0	1104	Q1	1.3
30.45	0	1	1	0	126	92	0.8	5.21	1.32	3.26	103	6.4	490	5.6	13.8	13	1	1748	Q1	1.3
22.2	1	0	1	0	172	111	1.45	4.35	1.64	2.02	89	5.43	411	5.9	11.87	13	1	1796	Q1	1.3
26.13	1	1	0	0	122	73	1.36	4.38	1.33	2.42	96	4.35	427	5.3	11.54	13	0	1357	Q1	1.3
19.6	1	0	0	0	129	89	0.66	7.73	1.64	5.25	90	4.48	250	5.6	9.56	13	0	1323	Q1	1.3
22.55	0	0	0	0	103	52	0.5	4.6	2.26	2.27	96	4.56	188	5.3	6.48	13	0	1015	Q1	1.3
23.37	0	0	0	1	120	66	0.89	3.73	1.36	1.99	61.9	10.95	364.8	5.75	11.02	13.04	1	1617	Q1	1.304
19.71	0	0	0	0	101	62	0.39	5.09	1.3	3.29	68.8	6.06	280.1	5.7	6.8	13.07	0	1272	Q1	1.307
29.32	0	0	1	0	138	96	2.01	5.14	1.3	3.18	86.3	5.22	371.7	6.4	10.81	13.09	0	1339	Q1	1.309
22.6	0	0	0	0	136	78	1.76	7.24	1.47	4.51	86	6.24	326	5.7	11.38	13.1	1	1724	Q1	1.31
21.47	1	0	0	0	99	63	0.91	4.86	0.95	3.26	103	4.87	361	5.1	9.16	13.1	0	1183	Q1	1.31
22.62	0	0	0	0	138	84	2.03	5.61	1.58	3.3	67	4.78	286	5.5	11.42	13.1	0	1278	Q1	1.31
24.37	0	0	0	0	113	70	0.48	4.63	1.74	2.44	82	4.91	331	5.4	7.24	13.1	0	1309	Q1	1.31
25.46	1	1	1	0	120	85	1.86	4.67	1.2	2.82	120	5.37	437	5	18.26	13.1	1	1461	Q1	1.31
18.42	0	0	0	0	104	64	0.8	3.39	1.53	1.42	88	4.03	215	5.75	8.58	13.1	0	1060	Q1	1.31
27.65	1	1	0	0	138	89	3.71	5.11	1.16	3.02	89	5.54	411	5.8	9.51	13.1	0	1156	Q1	1.31
22.71	0	0	1	0	131	80	0.9	5.43	1.98	2.94	104	4.67	390	5.75	9.69	13.1	0	1332	Q1	1.31
26	0	0	0	0	113	69	3.52	4.24	0.81	2.58	91	6.05	389.6	5.5	10.85	13.16	0	1158	Q1	1.316
26.54	1	1	1	0	127	87	3.91	5.68	1.85	2.61	101	5.6	336	5.4	17	13.2	0	1437	Q1	1.32
22.16	0	0	0	0	98	62	1.02	4.88	1.46	2.77	96.9	5.79	340.2	5.4	12.5	13.28	0	1187	Q1	1.328
29.23	0	1	0	0	118	71	0.67	4.82	1.24	3.02	85	6.25	440	5.6	10.82	13.3	0	1184	Q1	1.33
29.06	1	0	0	0	125	73	2.08	6.16	1.34	3.96	95	7.13	496	6.1	9.21	13.3	0	1226	Q1	1.33
21.14	0	0	0	0	131	72	0.82	4.94	1.68	2.5	83	5.38	299	5.6	8.46	13.3	0	1216	Q1	1.33
22.79	0	0	1	0	141	78	0.41	3.78	1.51	2.01	129	4.36	284	5.5	12.26	13.3	0	1223	Q1	1.33
26.05	0	0	0	0	127	79	1.36	5.56	1.56	3.37	74	5.12	298	6	9.31	13.3	0	1283	Q1	1.33
25.36	0	0	0	0	124	76	2.5	5.08	1.39	2.96	128	5.52	688	5.5	11.54	13.3	1	1510	Q1	1.33
28.72	0	0	0	0	127	82	0.97	6.62	1.48	4.36	78.3	4.57	313.9	4.8	11.7	13.32	0	1384	Q1	1.332
30.39	0	0	1	0	144	95	2.49	5.21	1.26	2.91	114	7.36	705	6.4	11.51	13.4	1	1708	Q1	1.34
22.06	0	0	0	0	111	70	0.96	6.8	2.28	3.55	81	4.81	296	5.6	12.41	13.4	0	1170	Q1	1.34
18.87	0	0	0	0	117	69	0.64	3.9	1.58	1.81	77	4.88	209	5.4	10.39	13.4	0	1228	Q1	1.34
19.47	0	0	0	0	110	63	0.62	5.6	2.15	2.85	67	4.54	207	5.6	5.66	13.4	0	1280	Q1	1.34
18.4	0	0	0	0	96	57	0.86	4.38	1.64	2.08	92	5.13	345	5.3	10.01	13.4	0	977	Q1	1.34
24.61	0	0	0	0	134	84	0.9	5.67	2.13	2.98	84	5.19	286	5.8	10.71	13.4	0	1415	Q1	1.34
26.45	0	0	0	0	124	83	1.4	5.76	1.97	3.17	78	4.39	266	5.2	8.63	13.4	0	1199	Q1	1.34
25.99	0	0	0	0	136	76	0.73	4.5	1.6	2.62	92	5.06	421	5.6	11.13	13.4	1	1520	Q1	1.34
26.42	1	0	0	0	130	67	2.16	6.63	1.58	4.31	105	5.38	408	5.7	17.43	13.4	0	1156	Q1	1.34
30.64	1	1	0	0	113	74	0.79	5.15	1.09	3.09	90.2	4.85	327.1	5.1	24.78	13.49	0	1152	Q1	1.349
31.06	0	0	0	0	117	70	0.83	4.67	1.58	2.55	75	5.37	261	4.9	7.64	13.5	0	1142	Q1	1.35
22.15	1	0	0	0	129	80	3.03	6.8	1.26	4.34	120	4.7	383	5.4	20.96	13.5	0	1261	Q1	1.35
34.84	0	0	1	0	123	88	0.74	4.74	2.22	2.15	88	4.48	306	5.8	11.43	13.5	0	1396	Q1	1.35
18.51	0	0	0	0	103	65	0.77	5.88	1.91	3.15	85	5.46	311	5.8	8.75	13.6	1	1315	Q1	1.36
21.83	0	0	0	0	106	71	0.77	4.26	2.07	1.7	82	5.07	288	5.4	7.51	13.6	0	1037	Q1	1.36
22.13	1	0	0	0	123	74	1.49	5.03	1.2	3.25	99	4.65	322	6	9.77	13.6	0	1281	Q1	1.36
24.11	1	1	0	0	107	78	2.5	5.29	1.56	2.99	101	5.02	594	5.6	12.66	13.6	0	1303	Q1	1.36
27.44	1	1	0	0	128	81	2.18	4.56	0.85	2.78	96	5.19	475.3	5.8	11.02	13.6	0	1419	Q1	1.36
32.37	0	0	0	0	128	86	1.25	5.5	1.34	3.23	95	6.35	500	5.6	10.68	13.7	0	1248	Q2	1.37
23.86	1	1	0	0	134	81	1.87	2.92	1.02	1.34	89	5.91	377	5.4	11.49	13.7	1	1456	Q2	1.37
21.7	0	0	0	0	97	52	0.6	4.5	1.68	2.45	90	4.97	294	5.6	11.15	13.7	0	1085	Q2	1.37
21.63	0	0	1	0	118	73	1.19	4.61	1.8	2.25	113	4.84	427	5.4	9.18	13.7	0	1240	Q2	1.37
28.57	0	0	0	0	126	74	1.27	5.41	1.19	3.66	108	5.05	491	5.2	15	13.7	0	1108	Q2	1.37
24.34	1	0	0	0	117	72	1.6	6.89	1.3	4.6	115	4.8	740	5.8	17.31	13.7	1	1349	Q2	1.37
27.76	0	0	1	0	125	80	1.48	6.51	1.19	4.38	109	5.07	411	5.4	12.12	13.8	1	1586	Q2	1.38
27.24	0	0	0	1	121	78	2.09	6.33	1.39	3.87	85	8.16	317	7.3	8.84	13.8	0	1200	Q2	1.38
20.83	0	0	0	0	128	80	2.02	7.07	1.82	4.09	76	4.75	212	5.4	6.86	13.8	0	1062	Q2	1.38
20.31	1	0	1	0	133	86	6.47	6.7	1.21	2.81	90	4.79	416	5.7	12.86	13.8	1	1541	Q2	1.38
20.56	0	0	0	0	94	61	0.72	6.33	1.71	4.18	79	4.5	245	5.7	13.52	13.8	1	1400	Q2	1.38
21.43	0	0	0	0	109	68	1.32	6.35	1.9	3.98	101	4.9	422	5.7	14.13	13.8	0	1329	Q2	1.38
26.95	0	0	0	1	110	69	1.68	6.16	1.33	4.17	103	6.56	403	6.5	11.84	13.8	0	1181	Q2	1.38
25	0	0	0	0	107	64	1.82	3.63	1.29	1.85	110	4.77	415	5.6	12.63	13.8	0	1348	Q2	1.38
27.04	0	0	0	0	127	85	1.73	5.27	1.16	3.3	91	5.41	309	4.9	14.99	13.9	0	1278	Q2	1.39
25.56	1	1	0	0	122	73	2.12	6.93	1.9	3.72	91	5.84	425	6.1	11.39	13.9	0	1352	Q2	1.39
34.74	0	1	1	0	116	69	2.08	5.32	1.57	2.91	117	6.14	556	6.1	12.11	13.9	1	1403	Q2	1.39
30.05	0	0	1	0	146	79	3.99	5.48	1.05	3.1	114	5.09	627	5.4	35.46	13.9	0	1196	Q2	1.39
34.02	0	1	1	0	133	90	3.87	5.59	1.4	3.02	118	4.86	504	6	10	13.9	1	1598	Q2	1.39
26.93	1	1	0	0	113	68	1.8	5.6	1.27	3.57	124	5.59	498	6.1	16.82	13.9	1	1425	Q2	1.39
27.89	0	0	0	0	124	81	0.85	5.23	1.55	3.03	71	5.8	321	5.5	5.93	14	0	1276	Q2	1.4
28.67	1	0	0	0	123	81	1.36	4.85	1.32	2.9	103	5.02	347	5.7	11.39	14	0	1336	Q2	1.4
22.62	0	0	1	0	141	78	1.53	6.67	1.59	4.08	93	5.58	427	6.1	11.9	14	1	1694	Q2	1.4
26.73	0	0	0	0	130	76	0.53	4.22	1.86	2.11	100	5.07	360	5.3	12.87	14	1	1403	Q2	1.4
28.73	0	0	0	0	126	79	2.4	3.9	0.98	2.2	71	5.92	383.7	5.5	9.7	14.06	0	1330	Q2	1.406
26.84	0	0	1	0	145	89	0.82	4.75	1.15	2.92	63.3	4.87	271.6	6.3	9.5	14.08	0	1275	Q2	1.408
23.29	1	0	0	0	124	77	1.66	7.21	1.72	4.28	75.6	4.44	411.6	5.3	15.22	14.08	0	1337	Q2	1.408
24.39	0	0	0	1	123	71	0.86	6.4	1.99	3.52	82	6.54	240	6.6	9.52	14.1	1	1422	Q2	1.41
27.27	0	0	0	0	116	69	0.9	6.51	1.96	3.76	82	5.11	366	5.9	10.3	14.1	0	1464	Q2	1.41
28.4	0	0	1	0	133	101	2.75	5.86	1.04	3.66	89	5.11	555	5.3	7.05	14.1	1	1497	Q2	1.41
23.58	0	0	0	0	116	73	0.77	4.04	1.64	1.82	91	4.73	299	5.2	9.13	14.1	0	1399	Q2	1.41
27.92	0	0	1	0	169	105	2.15	4.48	1.25	2.77	86	6.2	422	5.8	10.99	14.1	1	1444	Q2	1.41
18.76	0	0	0	0	93	54	0.95	3.63	1.15	2.22	77	4.34	321	5.2	8.83	14.1	0	1290	Q2	1.41
32.89	0	0	1	0	143	90	2.19	5.04	1.76	2.58	85	5.23	537	5.9	8.66	14.1	1	1662	Q2	1.41
23.84	1	1	0	0	136	79	3.45	6.12	1.63	3.23	110	4.92	405	5.2	16.91	14.2	0	1299	Q2	1.42
25.83	0	0	1	0	136	91	2.56	4.25	1.28	2.11	102	5.44	359	5.6	9.39	14.2	1	1605	Q2	1.42
30.15	0	0	0	0	138	89	4.53	6.81	1.36	3.75	97	5.77	519	5.6	11.21	14.2	1	1487	Q2	1.42
28.53	0	0	0	0	121	74	2.51	6.07	1.17	3.85	109	4.94	517	5.2	10.71	14.2	0	1389	Q2	1.42
26.38	0	0	0	0	124	74	4.63	5.91	1.13	3.06	95	4.54	386	5.4	10.86	14.3	0	1268	Q2	1.43
26.49	0	0	1	1	146	88	1	3.54	1.28	1.73	100	8.2	405	6	11.13	14.3	1	1674	Q2	1.43
21.26	0	0	0	0	109	68	1.05	5.47	1.92	3	82	4.45	257	5.9	9.97	14.3	0	1108	Q2	1.43
22.35	0	0	0	0	125	75	1.54	8.33	2.13	5.02	81	5.06	316	5.4	10.21	14.4	1	1784	Q2	1.44
22.53	0	0	0	0	114	69	0.66	4.15	1.57	2.17	72.6	4.85	349.7	5.75	11.02	14.46	0	1259	Q2	1.446
26.89	0	0	1	0	156	92	3.16	5.38	1.24	3.02	82	5.39	388	6.3	9.75	14.5	1	1590	Q2	1.45
25.36	1	0	1	0	157	103	1.21	6.54	1.67	3.85	95	4.85	387	6	13.66	14.5	0	1396	Q2	1.45
22.06	1	0	0	0	89	53	0.68	4.89	1.59	2.93	87	4.67	362	5.5	9.39	14.5	0	1151	Q2	1.45
30.47	0	1	0	0	124	77	0.91	6.13	1.75	3.91	100	5	325	5.4	10.18	14.5	0	1361	Q2	1.45
28.34	0	0	1	1	148	106	3.09	6.38	1.48	3.41	54.6	7.19	326	5.75	11.02	14.51	0	1317	Q2	1.451
23.44	0	0	0	0	120	74	0.6	4.43	1.6	2.33	82.2	5.61	277.2	5.2	6.97	14.54	0	1214	Q2	1.454
18.01	0	1	0	0	130	71	0.52	4.91	2.59	1.65	100	5.62	315	5.4	11.45	14.6	1	1484	Q2	1.46
33.33	0	1	1	1	143	90	2	6.41	1.62	3.92	83	6.9	476	6.5	9.07	14.6	1	1591	Q2	1.46
27.94	0	0	0	0	128	77	2.53	5.07	1	2.64	97.6	4.74	341.7	5.7	10.2	14.61	0	1219	Q2	1.461
26.71	0	0	0	0	123	81	2.67	5.63	1.09	3.69	61.9	4.88	434.2	5.9	6.9	14.61	1	1461	Q2	1.461
26.91	1	1	0	0	102	62	3.27	4.23	1.38	1.89	86	5.13	470	5.3	9.61	14.7	1	1511	Q2	1.47
25.5	0	0	0	0	131	73	1.08	4.62	1.47	2.55	76	4.98	294	5.2	9.58	14.7	0	1237	Q2	1.47
30.44	0	0	0	0	131	77	2.78	4.28	1.22	2.36	108	6.4	456	6.1	8.44	14.7	1	1483	Q2	1.47
22.66	0	0	0	0	119	75	1.33	5.75	1.87	3.51	86	4.76	383	5.9	8.25	14.7	0	1164	Q2	1.47
32.15	1	1	0	0	102	65	2.58	6.64	1.83	3.81	108	5.49	454	5.1	11.71	14.7	0	1076	Q2	1.47
26.7	0	0	0	0	109	61	0.97	4.47	1.24	2.78	96.5	5.92	439.6	5.4	11.08	14.71	0	1190	Q2	1.471
30.36	0	0	0	0	132	83	3.13	7.61	1.33	4.77	93.3	5.85	369	5.7	10.11	14.74	0	1220	Q2	1.474
31.2	0	0	1	0	142	97	1.07	4.28	1.25	2.46	96	5.35	351	5.1	8.91	14.8	1	1591	Q2	1.48
21.48	0	0	0	0	108	61	1.11	5.11	1.84	2.57	77	4.82	260	5.8	7.83	14.8	0	1134	Q2	1.48
23.92	0	0	0	0	127	58	0.62	5.45	2.53	2.76	83	5.01	381	5.5	5.72	14.8	0	1147	Q2	1.48
30.68	1	0	1	0	157	112	0.99	6.33	1.59	4.29	134	4.24	403	5.5	19.18	14.8	1	1504	Q2	1.48
24.62	0	0	0	0	126	80	0.81	3.83	1.47	2.02	75	4.55	277	5.1	7.44	14.8	0	1185	Q2	1.48
22.94	0	0	0	0	118	73	1.84	4.96	1.78	2.38	81.7	5.23	268.2	5.7	6.7	14.86	0	1318	Q2	1.486
24.48	0	0	1	1	130	91	0.8	5.15	1.96	2.68	92	7.19	213	6.9	10.12	14.9	1	1521	Q2	1.49
26.88	0	0	0	0	137	74	1.79	5.78	1.33	3.54	97	5.37	447	4.9	12.35	15	0	1296	Q2	1.5
24.72	0	0	0	0	115	73	2.89	6.35	1.41	3.7	71	4.45	280	5.6	6.23	15	0	1311	Q2	1.5
30.32	0	1	1	0	125	82	0.88	4.63	1.57	2.33	89	5.91	305	6.1	11.92	15	1	1587	Q2	1.5
25.61	1	0	0	0	113	68	1.39	5.24	1.53	2.95	101	4.77	437	5.9	15.18	15	0	1416	Q2	1.5
28.73	0	1	0	0	126	85	1.73	6.75	2.33	3.83	111	5.31	387	5.6	18.22	15	0	1263	Q2	1.5
28.67	0	0	0	0	100	64	2.58	6.86	1.38	4.53	118	5.67	429	5.7	9.78	15	1	1473	Q2	1.5
19.75	0	0	0	0	122	74	0.49	6.16	2.14	3.27	82	5.07	218	5.9	7.03	15.1	0	1215	Q2	1.51
27.09	0	0	1	0	135	87	0.94	4.82	1.14	3.04	104	5.61	419	5.4	9.04	15.1	1	1596	Q2	1.51
34.95	0	0	0	0	132	74	0.81	4.99	1.67	2.73	76	5.96	334	6.3	9.2	15.1	0	1195	Q2	1.51
23.24	0	0	0	0	92	54	1.55	5.05	1.37	3.11	83	4.61	385	5	10.83	15.1	0	1099	Q2	1.51
21.16	0	0	0	0	109	61	3.05	4.73	1.71	2.36	73	4.43	299	5.5	9.81	15.1	0	1317	Q2	1.51
32.61	0	0	0	0	125	75	0.84	3.98	1.75	2.18	80	4.99	280	5.7	7.64	15.1	0	1102	Q2	1.51
25.76	1	0	1	1	101	69	1.81	5.56	1.3	3.43	107	7.33	415	7.4	19.77	15.2	1	1529	Q2	1.52
23.66	0	0	1	0	160	100	0.99	6.19	2.02	3.33	109	4.79	366	5.5	20.09	15.2	1	1849	Q2	1.52
24.83	0	0	0	0	115	72	1.88	5.36	1.56	3.23	103	4.87	333	5.7	16.04	15.2	0	1319	Q2	1.52
25.97	0	0	0	0	110	65	3.47	6.84	1.53	4.04	80	4.55	295	5.7	8.72	15.2	0	1295	Q2	1.52
27	1	0	0	0	109	72	1.74	4.83	1.18	3.29	97.1	6.47	424.5	6	9.81	15.22	0	1158	Q2	1.522
24.98	0	0	0	0	114	59	1.26	4.69	1.21	2.7	49.3	5.08	238.4	5.3	6.9	15.24	0	1260	Q2	1.524
28.71	1	0	0	0	120	78	4.23	8.12	1.35	4.6	103	4.82	331	5.5	10.62	15.3	1	1535	Q2	1.53
23.48	0	0	1	1	140	72	1.04	6.9	1.65	4.37	73	6.92	306	7.1	10.74	15.3	1	1540	Q2	1.53
26.03	0	0	0	0	127	83	1.91	4.58	1.35	2.62	116	6.85	535	5.7	12.46	15.3	1	1528	Q2	1.53
20.06	0	0	0	0	128	77	0.86	4.53	1.83	2.3	80	5.37	248	5.4	13.33	15.3	1	1619	Q2	1.53
21.77	0	0	0	0	114	63	0.51	4.89	2.08	2.6	103	4.38	293	5.1	11.98	15.3	0	984	Q2	1.53
29.76	0	1	1	0	118	80	0.91	5.45	1.64	3.3	92	4.92	322	5.5	11.1	15.3	0	1363	Q2	1.53
32.65	1	1	0	0	137	79	5.48	6.34	0.84	3.61	91.8	6.29	657.3	6.2	10.7	15.32	1	1467	Q2	1.532
25.39	0	0	0	0	127	62	1.3	6.34	1.63	4.3	80.9	5.24	399.7	5.8	8.14	15.38	1	1556	Q2	1.538
21.42	0	1	0	0	113	68	0.86	4.75	1.37	2.77	96	5.07	379	5.2	7.24	15.4	0	1310	Q2	1.54
24.62	0	0	0	0	127	79	0.75	6.53	1.68	4.02	79	5.06	224	5.8	8.97	15.4	1	1413	Q2	1.54
28.11	1	0	0	0	121	84	1.69	6.13	1.38	3.68	101	5.2	359	5.6	9.16	15.4	1	1442	Q2	1.54
24.82	1	1	0	0	115	73	2.06	4.47	1.26	2.51	107	5.23	354	6.4	11.53	15.4	1	1475	Q2	1.54
27.69	0	0	1	0	125	66	2.35	5.85	1.34	3.75	69	4.91	350	5.7	7.92	15.4	0	1453	Q2	1.54
27.69	0	0	1	0	112	72	0.74	5.1	1.31	3.43	112	4.94	379	5.7	18.84	15.4	0	1385	Q2	1.54
21.32	0	0	1	0	160	90	0.46	6.39	2.52	3.35	87	4.59	348	5.3	7.81	15.4	0	1268	Q2	1.54
22.79	0	0	1	0	142	84	5.69	6.63	1.29	3.21	102	5.81	365	6.2	15.67	15.4	0	1268	Q2	1.54
25.58	0	0	0	0	123	71	2.4	6.38	1.23	4.13	111.3	5.57	499.2	5.75	11.02	15.47	0	1286	Q2	1.547
28.23	0	0	0	1	135	82	1.37	4.69	1.34	2.71	99	4.36	346	10.8	12.41	15.5	1	1589	Q2	1.55
26.72	0	0	0	0	125	81	1.04	4.99	1.36	3.1	87	4.52	288	5.8	9.97	15.5	0	1190	Q2	1.55
30.27	0	0	1	0	124	72	0.89	4.87	1.31	3.29	122	5.25	499	5.2	13.77	15.5	0	1322	Q2	1.55
25.26	0	0	0	0	96	53	1.01	4	1.48	1.94	86	5.07	345	5.1	7.47	15.6	0	1027	Q2	1.56
27.62	0	0	0	0	130	77	1.44	5.85	1.57	3.39	102	5.17	444	5.6	8.75	15.6	0	1086	Q2	1.56
20.2	0	0	0	0	111	60	0.46	5.33	2.01	2.67	93	5.15	343	4.6	10.08	15.6	0	1195	Q2	1.56
26.27	1	0	1	1	171	117	12.39	7.17	1.31	1.13	101	14.8	522	8.1	12.41	15.6	1	2421	Q2	1.56
19.96	0	0	0	0	132	82	0.72	5.19	1.95	2.9	94	5.16	352	5.6	11.22	15.6	0	1473	Q2	1.56
27.7	0	0	1	0	135	98	1.64	4.12	1.15	2.5	106	5.56	530	5.8	11.15	15.6	1	1441	Q2	1.56
23.71	0	0	0	0	106	69	0.93	5.82	1.84	3.41	71	4.67	359	5.3	7.3	15.6	0	1197	Q2	1.56
24.09	0	0	0	0	111	63	0.47	4.58	1.19	2.97	108	5.61	470	5.9	11.55	15.7	1	1637	Q2	1.57
28.4	0	0	1	0	143	85	1.2	8.37	2.46	4.73	71	5.04	315	6.3	10.09	15.7	0	1456	Q2	1.57
22.57	0	1	1	0	131	90	0.7	5.74	2.07	2.94	88	5.23	347	6	10.95	15.7	0	1361	Q2	1.57
21.85	0	0	0	0	119	69	0.74	4.66	1.69	2.35	75	5.24	307	5.2	7.62	15.7	0	1293	Q2	1.57
25	0	0	0	0	115	66	1.72	6.6	2.07	4.03	111	5.95	376	5.8	19.63	15.7	0	1220	Q2	1.57
24.62	0	0	1	0	130	90	1.19	4.33	1.6	2.31	104	4.41	334	5.75	12.63	15.7	1	1642	Q2	1.57
29.4	1	0	1	0	158	100	0.96	4.41	1.4	2.54	109	6.16	398	6.4	13.69	15.7	1	1609	Q2	1.57
22.33	0	1	0	0	119	64	0.82	5.8	2.62	2.91	98	4.56	318	5.5	10.22	15.7	0	1245	Q2	1.57
19.37	0	0	0	0	108	54	0.53	4.9	1.96	2.54	82	5.04	321	5.3	9.18	15.7	0	1100	Q2	1.57
27.24	0	1	0	0	127	75	1.29	5.02	1.24	3.16	88	5.59	487	5.5	10.12	15.8	0	1241	Q2	1.58
18.94	0	0	0	0	130	84	1.5	6.23	1.98	3.37	87	4.68	344	5.3	12.24	15.8	1	1321	Q2	1.58
25.01	0	0	0	1	115	74	1.01	4.94	1.93	2.45	87	6.44	274	7.4	10.5	15.8	0	1443	Q2	1.58
25.46	0	1	0	0	101	64	5.15	7.26	1.22	3.72	82	5.01	471.9	5.75	11.02	15.84	0	1344	Q2	1.584
18.27	0	0	0	0	113	64	0.87	4.28	1.65	2.07	80	4.53	297	4.7	7.27	15.9	0	1090	Q2	1.59
27.69	0	0	0	0	126	73	1.31	4.26	1.58	2.08	84	4.96	410	5.5	9.75	15.9	0	1416	Q2	1.59
30.09	0	0	0	0	107	63	1.13	5.21	2.43	2.1	77	4.54	261	5.2	6.76	15.9	0	970	Q2	1.59
21.08	0	0	0	0	105	64	0.83	4.34	1.84	2.09	83	4.49	252	5.2	7.56	15.9	0	1023	Q2	1.59
28.74	1	1	0	0	124	83	1.68	5.5	1.13	3.4	72.2	5.62	376.3	5.7	8.8	15.93	0	1406	Q2	1.593
25.82	1	0	0	0	90	59	0.72	3.35	0.92	2.08	106.7	5.1	472.8	5.7	17.47	15.97	0	1185	Q2	1.597
29.36	0	0	1	0	136	96	0.79	4.63	1.34	2.57	76.5	4.92	343	5	11.72	15.98	0	1228	Q2	1.598
27.31	0	0	1	0	152	100	0.54	4.38	1.2	2.64	114	4.29	568	5.3	15.21	16	1	1495	Q2	1.6
26.57	0	0	1	0	145	78	1.71	4.53	1.28	2.45	100	5.88	358	5.5	10.53	16	1	1428	Q2	1.6
25.21	0	0	0	0	106	63	1.25	6.15	1.97	3.28	98	4.8	347	5.1	11.18	16	0	1153	Q2	1.6
24	0	0	0	0	112	63	1.2	5.51	1.72	3.41	91	5.27	349	5.4	10.75	16	0	1057	Q2	1.6
36.34	0	0	1	0	164	92	0.74	5.65	1.67	3.3	83	5.88	358	5.8	12.72	16	1	1703	Q2	1.6
21.09	0	0	0	0	103	61	1.09	7.2	2.25	4.07	94	4.68	354	5.1	10.13	16	0	1195	Q2	1.6
25.54	1	1	1	0	127	82	1.92	6.04	1.41	4.07	112	5.29	407	5.8	9.46	16	1	1659	Q2	1.6
21.34	0	0	0	0	93	62	0.37	4.41	1.61	2.58	69.4	4.26	282.1	4.9	5.2	16.01	0	1299	Q2	1.601
21.51	0	0	0	0	122	77	1.29	5.14	1.33	2.93	86.6	5.46	362.3	5.4	7.47	16.03	0	1302	Q2	1.603
22.95	0	0	1	0	149	95	1.2	5.21	1.58	3.02	87.6	5.43	357.8	5.75	11.02	16.06	0	1384	Q2	1.606
24.62	0	1	1	0	137	94	1.02	5.75	1.76	3.34	116	5.9	398	5	11.19	16.1	1	1481	Q2	1.61
26.4	1	0	0	0	116	69	1.5	6.33	1.3	4.06	95	6.66	551	5.2	13.11	16.1	0	1475	Q2	1.61
26.38	0	0	0	0	137	83	0.84	4.72	1.4	2.79	90	4.98	336	5.6	5.74	16.1	0	1201	Q2	1.61
26.05	0	0	0	0	128	74	0.66	7.43	2.34	4.24	92	5.19	332	5.7	8.87	16.1	0	1218	Q2	1.61
22.43	0	0	1	0	129	80	0.75	3.85	1.64	1.69	73	4.96	176	5.5	6.6	16.1	0	1211	Q2	1.61
27.12	0	0	1	1	146	98	1.77	7.39	1.39	4.49	87	7.41	359.3	7	14.1	16.14	1	1559	Q2	1.614
25.46	0	0	0	0	125	74	0.87	5.6	1.81	3.04	41.9	5.29	324.1	5.6	9.6	16.17	0	1289	Q2	1.617
31.14	0	0	0	0	134	87	1.35	3.7	1.26	1.87	94	7.01	415	6.1	8.27	16.2	0	1312	Q2	1.62
24.34	0	1	0	0	133	88	1.56	5.98	1.87	3.51	91	5.15	431	5.5	8.38	16.2	1	1659	Q2	1.62
21.89	0	0	0	0	106	67	0.56	4.63	1.79	2.33	71	5.15	264	5.4	11.26	16.2	0	861	Q2	1.62
21.79	0	0	0	0	117	73	0.91	5.39	1.49	3.36	105	4.83	331	5.6	9.99	16.2	0	1322	Q2	1.62
21.92	0	0	0	0	113	73	1.26	5.26	1.42	3.24	86	4.69	356	5.8	10.14	16.2	0	1196	Q2	1.62
23.23	0	0	0	0	111	62	0.6	5.08	1.74	2.64	67.4	5.41	254.1	5.7	7.7	16.27	0	1243	Q2	1.627
26.67	0	0	0	0	117	71	0.85	5.36	1.39	3.65	93	6.55	462.5	5.8	10.5	16.28	0	1200	Q2	1.628
26.01	0	0	1	0	169	90	2.98	7.19	1.52	4.24	84	5.37	354	5.4	8.5	16.3	1	1834	Q2	1.63
27.09	1	1	0	1	124	75	1.8	5.56	1.51	3.15	89	8.27	401	6.9	14.33	16.3	1	1572	Q2	1.63
33.51	0	1	1	0	143	95	2.67	4.9	1.2	2.92	93	5.47	350	5.5	10.67	16.3	1	1548	Q2	1.63
23.46	0	0	0	0	132	79	0.63	6.83	1.97	4.15	78	4.93	275	6.2	10.58	16.3	0	1316	Q2	1.63
25.51	0	0	0	0	115	63	0.85	4.39	1.98	1.98	69.1	4.88	283.6	5.75	11.02	16.38	0	1205	Q2	1.638
26.22	0	0	0	0	102	55	1.49	4.38	1.47	2.3	93	4.51	253	5	11.02	16.4	0	957	Q2	1.64
27.73	0	0	1	0	135	84	1.31	6.06	1.43	3.88	89	5.27	298	6.1	11.61	16.4	0	1486	Q2	1.64
26.65	0	1	0	0	132	73	1.5	5.56	1.61	3.25	99	4.63	346	5.8	9.54	16.4	0	1123	Q2	1.64
23.41	0	0	0	0	132	80	1.23	4.48	1.24	2.75	111	4.61	407	5.8	10.97	16.4	1	1442	Q2	1.64
27.1	0	1	0	0	133	81	2.32	4.73	1.53	2.51	107	5.22	258	5.9	9.7	16.4	0	1376	Q2	1.64
23.26	0	0	1	0	185	114	1.28	6.44	1.47	3.96	43.6	5.89	271.9	5.9	10.15	16.43	1	1773	Q2	1.643
22.72	0	0	0	0	129	73	0.65	4.72	1.27	2.92	52.6	4.67	246.2	5.4	6.3	16.43	0	1341	Q2	1.643
24.16	0	0	0	0	139	78	0.64	4.06	1.73	2.02	57.2	5.25	307	5.75	11.02	16.44	0	1168	Q2	1.644
26.45	0	0	0	0	121	78	1.41	5	1.3	3.03	92	4.77	390	5.6	10.14	16.5	0	1205	Q2	1.65
33.64	1	0	1	0	158	95	1.26	5.82	1.26	3.72	105	6.84	363	6	11.6	16.5	1	1740	Q2	1.65
26.99	0	0	0	0	120	71	1.53	7.59	1.66	4.9	71	5.26	365	5.7	7.51	16.5	0	1298	Q2	1.65
21.06	0	0	0	0	104	77	0.84	6.85	2.44	3.52	80	5.11	327	5.3	9.11	16.5	0	981	Q2	1.65
27.22	0	0	0	0	102	60	2.11	7.01	1.81	4.52	102	5.16	342	6.1	9.9	16.5	0	1198	Q2	1.65
23.1	0	0	0	0	134	65	1.52	8.09	1.76	5.26	84	5.69	329	6.1	8.99	16.5	0	1407	Q2	1.65
27.95	0	0	0	0	105	68	0.76	5.78	2.01	3.12	83	5.59	274	6	9.48	16.5	0	1409	Q2	1.65
30.62	1	0	0	1	118	76	6	7.94	1.22	3.86	91	12.99	422	9.4	9.2	16.6	0	1473	Q2	1.66
26.3	0	0	0	1	127	85	1.3	6.03	1.44	3.76	88	5.89	447	6.5	9.71	16.6	0	1237	Q2	1.66
26.2	1	0	0	0	134	84	1.19	6.58	1.49	3.97	91	5.11	463	5.5	8.3	16.6	0	1233	Q2	1.66
20.43	0	0	0	0	126	72	2.49	6.63	1.55	3.84	78	5.6	383	5.9	9.57	16.6	0	1347	Q2	1.66
26.66	1	1	1	0	144	82	2.03	5.76	1.42	4.07	123	5.7	483	5.3	11.77	16.6	1	1617	Q2	1.66
29.58	0	0	0	0	112	69	0.94	5.72	2.01	3.6	85	5.2	311	6	14.65	16.6	0	1121	Q2	1.66
27.7	1	0	0	0	133	80	2.06	4.31	1.32	2.44	108	4.95	484	5	12.66	16.6	1	1449	Q2	1.66
23.78	0	0	0	0	128	84	1.13	4.79	1.94	2.44	72	4.56	278	5.6	9.22	16.6	0	1115	Q2	1.66
28.96	0	0	0	0	138	81	2.46	6.86	1.61	4.35	77	5.25	433	6.2	8.23	16.6	0	1140	Q2	1.66
24.44	0	0	0	0	114	68	4.15	5.48	1.5	3.03	47.4	4.95	311.7	5.75	11.02	16.68	0	1245	Q2	1.668
26.75	0	0	0	0	106	60	0.97	5.3	1.69	2.98	96	5.07	377	5.8	12.66	16.7	0	1303	Q2	1.67
24.16	0	0	1	0	138	79	1.45	4.53	1.58	2.52	93	4.99	296	6.4	12.02	16.7	0	1375	Q2	1.67
30.92	1	0	0	0	133	88	1.18	4.39	1.84	2.34	113	5.98	493	6	19.62	16.7	1	1507	Q2	1.67
25.54	0	0	0	1	112	63	0.88	3.82	1.52	1.94	100	5.85	298	6.6	13.31	16.7	0	1400	Q2	1.67
22.47	0	1	0	0	134	79	0.62	4.95	1.79	2.61	87	5.06	294	5.8	9.74	16.8	0	1324	Q2	1.68
25.53	0	0	0	0	138	80	0.91	5.77	1.69	3.49	83	4.85	313	5.7	10.16	16.8	0	1487	Q2	1.68
26.96	0	0	0	0	123	82	1.15	4.24	1	2.8	118	5.52	489	5.7	13.29	16.8	0	1260	Q2	1.68
26.68	0	0	0	0	127	81	1.29	3.34	1.27	1.67	110	5.09	431	5.5	8.44	16.8	0	1400	Q2	1.68
25.52	0	0	0	0	118	83	0.6	4.15	1.29	2.08	60.1	5.04	340.6	5	9.3	16.81	1	1450	Q2	1.681
31.74	1	1	1	1	127	83	11.81	4.92	0.34	1.08	76.7	8.22	694.1	7.4	9.7	16.87	1	1682	Q2	1.687
24.62	1	0	1	1	135	79	1.33	2.85	0.98	1.45	102	7.11	509	6.6	13.93	16.9	1	1670	Q2	1.69
29.07	0	1	0	0	127	88	2.01	4.37	1.33	2.49	84	4.52	446	5.1	12.97	16.9	1	1516	Q2	1.69
27.62	0	0	0	0	118	78	4.38	4.73	1.2	2.14	95	5.74	387	4.9	13.29	17	0	1243	Q2	1.7
29.4	0	0	0	0	129	84	1.67	5.4	1.5	3.08	88	4.91	479	5.4	10.18	17	0	1447	Q2	1.7
20.98	0	0	0	0	108	68	0.54	4.85	1.64	2.6	74	4.88	305	5.3	7.42	17	0	1130	Q2	1.7
23.34	0	0	0	0	85	53	1.19	7.96	2	5.1	92	5.13	344	5.6	10.33	17	0	1087	Q2	1.7
25.51	0	0	1	0	155	98	0.92	6.09	1.81	3.81	106	4.61	420	5.3	12.21	17	1	1638	Q2	1.7
27.33	1	1	1	0	122	89	1.83	6.65	1.6	3.93	59.6	6.1	384.4	5.6	9.73	17.01	0	1283	Q2	1.701
27.56	0	0	1	0	110	72	0.97	5.71	1.29	3.79	67	9.07	380.1	5.75	11.02	17.08	0	1297	Q2	1.708
21.05	0	0	0	0	92	61	0.75	6.42	1.75	3.99	86	4.77	332	5.5	12.74	17.1	0	1328	Q2	1.71
21.31	1	0	1	0	135	90	1.17	5.72	1.51	3.35	88	5.49	312	5.6	11.88	17.1	1	1663	Q2	1.71
24.44	0	0	0	0	115	69	2.67	6.03	1.55	3.56	113	5.23	460	5.4	18.08	17.1	1	1576	Q2	1.71
24.3	0	0	0	1	125	89	2.48	5.24	1.24	3.22	107	7.45	448	7.2	14.26	17.1	0	1316	Q2	1.71
32.42	0	1	1	0	163	97	3.1	4.76	1.6	2.53	105	5.41	426	5.75	12.42	17.1	0	1406	Q2	1.71
27.12	0	0	1	0	147	93	0.69	3.39	1.9	1.26	98	4.61	423	5.75	15.82	17.1	0	1288	Q2	1.71
27.42	0	0	0	0	105	67	1.08	4.57	1.1	2.66	87.5	5.08	467.6	5.75	14.13	17.1	0	1383	Q2	1.71
26.29	0	0	0	0	120	86	0.79	4.36	1.32	2.4	109	4.63	376	5.4	11.49	17.2	1	1629	Q2	1.72
27.28	0	0	1	0	151	89	0.94	4.6	1.42	2.66	81	4.54	358	5	7.79	17.2	0	1372	Q2	1.72
26.33	1	0	0	0	114	81	1.42	5.19	1.26	3.32	96	5.53	348	5.7	30.05	17.2	0	1360	Q2	1.72
28.33	0	0	0	0	131	83	1.8	4.68	1.36	2.78	116	4.83	413	5.6	11.02	17.2	1	1440	Q2	1.72
29.4	0	0	1	0	132	88	1.1	6.66	1.51	4.46	104	6.01	465	5.7	11.02	17.2	0	1439	Q2	1.72
29.92	1	0	1	0	132	78	0.94	3.89	1.54	2	96	4.83	380	5.9	9.6	17.2	1	1637	Q2	1.72
32.12	0	0	0	0	130	81	1.88	5.84	1.25	3.89	65.2	5.75	608.4	5.7	13.59	17.26	0	1368	Q2	1.726
25.93	1	1	0	0	130	86	1.14	6.14	1.59	4	96	5.66	494	5.6	10.76	17.3	1	1614	Q2	1.73
25.17	0	1	1	0	130	96	1.74	6.37	1.4	3.97	91	4.9	315	6.3	10.98	17.3	0	1391	Q2	1.73
26.45	0	1	0	0	124	82	0.54	5.33	1.81	2.98	105	5.16	434	5	17.27	17.3	0	1402	Q2	1.73
26.62	0	0	0	0	103	68	1.14	5.23	1.34	3	89.1	4.48	313	5	9.48	17.31	0	1367	Q2	1.731
28.73	0	0	1	0	148	102	4.2	4.97	0.82	3.05	89.9	6.27	556.2	6.3	10.58	17.36	1	1463	Q2	1.736
30.49	0	0	1	1	111	79	19.47	8.58	0.91	3	51.6	19.28	407.3	11.3	10.3	17.37	1	1474	Q2	1.737
22.71	0	0	0	0	111	77	0.58	6.45	2.04	3.69	75	4.92	335	5.1	7.59	17.4	0	1251	Q2	1.74
27.86	0	1	0	0	124	88	1.33	6.71	1.34	4.67	109	5.95	408	5.7	17.98	17.4	1	1456	Q2	1.74
26.87	0	0	0	1	119	81	1.23	6.45	1.29	4.46	129	7.72	327	7.7	13.66	17.4	0	1368	Q2	1.74
22.05	0	0	0	0	106	71	1.72	6.93	1.89	4.88	78	4.31	266	5.4	7.56	17.4	0	1209	Q2	1.74
21.48	0	0	0	0	114	68	0.87	4.21	1.72	2.2	92	4.81	249	5	11.64	17.4	0	1102	Q2	1.74
28.21	1	1	1	1	163	109	3.82	5.38	1.29	2.98	109	8.2	428	7	11.02	17.4	1	1483	Q2	1.74
22.72	0	1	0	0	136	88	0.82	6.96	1.63	4.35	105	5.32	473	5.6	11.06	17.5	0	1353	Q2	1.75
21.22	0	0	0	0	115	67	0.84	5.78	1.4	4.05	109	4.52	463	5.2	10.23	17.5	0	1194	Q2	1.75
27.25	0	0	1	0	123	81	0.82	2.86	1.15	1.32	102	4.69	312	5.75	11.02	17.5	0	1286	Q2	1.75
22.31	0	0	0	0	106	58	2.45	6.33	1.54	3.61	83	5.43	288	5.6	12.65	17.6	0	1371	Q2	1.76
30.85	0	1	0	0	132	75	7.83	5.43	0.97	2.12	88	6.32	504	6	11.32	17.6	0	1307	Q2	1.76
26.33	1	0	1	1	130	79	2.17	3.56	1.24	1.73	165	9.38	530	7	17.15	17.6	0	1317	Q2	1.76
25.12	1	1	1	1	141	90	1.76	6.43	1.04	4.36	88.8	10.01	289.5	7.9	9.75	17.61	0	1404	Q2	1.761
19.8	0	0	1	0	131	87	0.5	5.61	2.11	2.75	82	4.95	268	5.4	7.97	17.7	0	1468	Q2	1.77
24.46	0	0	1	0	137	90	1.28	4.51	1.21	2.88	86	4.44	441	5.2	10.19	17.7	0	1224	Q2	1.77
27.48	1	1	0	0	99	58	2.14	4.71	1.41	2.78	66	5.95	253	5.6	7.63	17.7	0	1125	Q2	1.77
20.03	0	0	0	0	122	59	0.66	4.54	1.8	2.41	85	4.71	293	5.5	8.05	17.7	0	1118	Q2	1.77
25.43	1	1	0	0	125	75	1.36	4.92	1.67	2.71	102	6.01	533	5.3	9.54	17.7	0	1347	Q2	1.77
26.32	0	0	1	0	141	86	1.94	3.53	1.24	1.72	82	5.55	479	5.5	11.64	17.8	1	1454	Q2	1.78
24.42	0	0	0	0	117	77	1.29	5.7	1.51	3.37	102	5.76	313	5.5	12.51	17.8	0	1327	Q2	1.78
28.08	0	0	0	0	117	73	1.96	6.39	1.65	3.84	101	5.08	418	5.3	12.43	17.8	0	1223	Q2	1.78
23.05	0	0	0	0	134	83	3.38	6.07	1.66	3.44	83	4.86	358	6.1	8.99	17.8	1	1835	Q2	1.78
29.58	0	1	0	0	136	85	1.75	4.27	1.3	2.33	122	4.53	405	5.6	10.59	17.8	0	1291	Q2	1.78
24.24	0	0	0	1	120	70	2.7	6.15	1.22	4.32	79	5.26	337.5	5.7	9.32	17.81	0	1359	Q2	1.781
26.2	0	0	0	0	106	64	1.91	5.71	1.25	3.85	86.3	5.61	347.4	5.8	7.7	17.84	0	1268	Q2	1.784
24.35	0	0	0	0	132	66	1.21	5.6	1.63	3.29	82	5.44	405.5	5.8	9.1	17.87	1	1561	Q2	1.787
21.23	0	0	0	0	115	52	0.38	5.73	2.09	3.11	55.6	4.4	395.2	5.1	8	17.88	0	1337	Q2	1.788
28.09	0	0	1	0	138	89	1.6	4.65	0.81	3.09	112.9	5.2	378.3	5.6	18.8	17.91	0	1371	Q3	1.791
26.49	0	0	0	0	103	67	0.66	5.09	1.41	3.23	44.5	4.67	263.2	5.2	5	17.98	0	1406	Q3	1.798
28.4	1	1	0	0	124	83	1.96	4.47	1.3	2.42	99	5.17	454	5.2	9.65	18	0	1343	Q3	1.8
25.1	1	0	0	1	108	65	2.98	4.25	1.24	2.3	91	7.44	537	5.9	9.7	18	0	1162	Q3	1.8
30.54	0	0	1	0	140	86	0.91	6.17	1.42	3.96	124	5.1	401	5.6	16.18	18	1	1558	Q3	1.8
31.88	0	1	0	0	126	77	0.94	4.17	1.34	2.18	85	5.17	452	5.4	9.04	18.1	0	1237	Q3	1.81
29.41	0	0	0	0	107	61	0.56	5.29	1.71	2.97	91	4.85	348	5.4	11.23	18.1	0	1057	Q3	1.81
24	0	0	0	0	137	86	0.53	4.8	1.72	2.87	87	5.72	317	5.5	8.83	18.1	1	1636	Q3	1.81
25.1	0	1	0	0	129	83	1.97	4.22	1.27	2.34	100	4.97	367	5.5	7.62	18.1	0	1425	Q3	1.81
31.23	0	1	1	0	146	99	2.25	4.16	1.22	2.43	103	4.98	446	5.5	20.1	18.1	1	1678	Q3	1.81
24.53	0	0	0	0	137	85	0.82	5.31	1.57	3.22	97	5.11	385	5.5	12.53	18.2	0	1293	Q3	1.82
28.73	0	1	1	1	136	83	2.05	5.11	1.75	2.8	101	9.13	400	7.6	12.45	18.2	1	1773	Q3	1.82
22.44	0	0	0	0	111	65	1.11	5	2.08	2.64	67	4.33	316	5.6	7.24	18.2	0	1163	Q3	1.82
24.22	0	0	0	0	131	76	1.65	8.71	2.08	5.83	71.5	4.83	315.5	5.4	7.2	18.23	0	1273	Q3	1.823
26.69	0	0	0	0	108	69	2.06	5.57	1.32	3.21	67.1	5.08	387.9	5.5	11.7	18.27	0	1176	Q3	1.827
23.46	1	1	1	0	135	91	1.67	6.49	1.36	3.98	102	5.21	356	5.1	9.86	18.3	1	1551	Q3	1.83
27.56	0	0	0	0	116	71	1.03	4.2	1.08	2.12	87	5.49	360	5.5	9.63	18.3	0	1262	Q3	1.83
17.63	1	1	0	0	125	78	0.92	4.44	1.97	2.04	96	4.55	365	5.2	10.58	18.3	1	1516	Q3	1.83
23.67	1	1	1	0	134	94	1.5	7.54	1.74	5.32	97	5.24	397	5.4	8.65	18.3	0	1425	Q3	1.83
32	1	1	0	0	132	81	4.52	5.83	1.52	2.9	106	5.52	534	6.1	12.49	18.3	1	1457	Q3	1.83
26.41	0	0	1	0	147	92	0.8	3.18	1.05	1.67	95.8	6.04	332.8	6.4	14.92	18.34	1	1804	Q3	1.834
20.18	0	0	0	0	124	71	1.09	5.19	1.75	2.79	96	5.77	352	5.6	9.45	18.4	0	1195	Q3	1.84
28.63	1	1	0	0	109	64	1.36	5.47	1.5	3.34	104	4.95	443	5.5	10.28	18.4	0	1388	Q3	1.84
25.34	0	0	0	1	129	80	0.86	5	1.23	3.2	84	7.1	239	7.2	11.61	18.5	0	1363	Q3	1.85
25.56	0	1	0	0	133	82	1.63	6.59	1.55	4.07	109	4.86	497	4.9	10.59	18.5	0	1385	Q3	1.85
26.64	1	0	0	0	110	69	1.58	6.52	1.06	4.36	104	5.27	446	5.6	9.09	18.5	0	1102	Q3	1.85
20.32	0	0	0	0	131	75	0.88	4.54	1.42	2.65	77	5.65	317	5.4	9.51	18.5	0	1244	Q3	1.85
27.62	1	1	0	0	113	65	1.49	5.1	1.03	3.49	94	5.54	344	5.8	9.61	18.5	0	1199	Q3	1.85
23.89	1	1	0	0	128	83	0.99	4.61	1.46	2.61	117	5.38	348	5.8	19.53	18.5	0	1362	Q3	1.85
23.37	0	0	0	0	139	81	0.69	3.17	1.51	1.45	99	4.82	471	4.8	12.22	18.5	0	1322	Q3	1.85
25.65	0	0	0	0	110	69	0.56	5.06	1.89	2.95	101	5.08	346	6.1	11.47	18.5	0	1098	Q3	1.85
28.25	0	0	1	0	154	98	0.73	5.37	1.69	3.16	110	5.18	307	6	12.26	18.5	1	1426	Q3	1.85
28.38	1	1	0	0	128	85	2.23	6.55	1.49	4	106	5.44	505	5.5	10.29	18.6	1	1560	Q3	1.86
23.05	0	0	1	0	146	102	1.96	6.41	1.94	3.73	73	5.29	362	5.7	9.2	18.6	1	1475	Q3	1.86
23.12	1	0	0	1	125	67	0.6	5.38	1.61	3.23	95	6.06	410	7.2	9.17	18.6	0	1456	Q3	1.86
30.67	0	0	1	1	165.5	84	1.5	4.36	1.63	2.45	110	7.22	385	6.8	10.75	18.6	1	1775	Q3	1.86
24.59	0	0	1	0	144	88	1.87	5.36	1.64	3.18	92	4.08	333	5.7	6.61	18.6	0	1352	Q3	1.86
21.22	0	0	0	0	121	71	1.33	5.7	1.64	3.25	88	5.31	287	5.7	9.56	18.6	0	1460	Q3	1.86
27.59	0	0	0	0	114	69	1.16	5.55	1.6	3.07	49.4	5.38	351.9	5.8	9.1	18.66	0	1292	Q3	1.866
27.8	1	0	0	0	108	70	1.2	4.2	1.24	2.66	95	4.73	474	5.6	9.88	18.7	0	1205	Q3	1.87
21.97	0	1	0	0	126	84	1.12	6.7	1.88	4.16	87	4.56	324	5.75	12.04	18.7	1	1420	Q3	1.87
27.13	0	1	0	0	112	65	1.13	5.93	1.58	3.71	106	5.22	485	5.4	9.33	18.7	1	1372	Q3	1.87
23.29	0	0	0	0	116	70	1.58	5.63	1.57	3.31	79	5.72	262	5.9	7.27	18.8	0	1420	Q3	1.88
20.33	1	1	0	0	130	77	1.22	4.38	1.67	2.15	90	5.87	400	5.3	10.71	18.8	1	1522	Q3	1.88
23.12	0	0	0	0	124	79	0.81	5.56	1.51	3.76	105	4.77	406	5.4	15.55	18.8	1	1517	Q3	1.88
23.86	0	0	0	0	120	71	1	4.99	1.19	3.32	81	4.9	270	5.5	8.68	18.8	0	1304	Q3	1.88
22.72	0	0	0	0	120	76	1.94	7.28	1.78	4.61	88	4.98	244	5.8	8.39	18.8	0	1225	Q3	1.88
25.92	0	0	0	0	124	78	1.14	5.32	1.28	3.44	128	4	423	5.5	13.54	18.8	0	1188	Q3	1.88
24.61	0	0	0	0	105	70	0.97	5.74	1.65	3.31	74.7	5.64	378.6	5.4	9.37	18.8	0	1138	Q3	1.88
27.32	0	0	1	0	165	100	2.44	6.49	1.36	3.83	61.1	4.93	429.3	5.8	10.95	18.88	1	1723	Q3	1.888
31.67	0	1	1	0	155	102	1.98	6.36	1.44	4.05	91	6.75	380.8	5.7	9.9	18.89	1	1469	Q3	1.889
21.64	0	0	0	0	105	63	1.08	4.64	1.66	2.46	81	5.35	462	6	6.95	18.9	1	1435	Q3	1.89
28.72	0	1	1	0	122	83	5.96	3.81	1.28	1.16	94	5.36	215	5.8	10.73	19	1	1425	Q3	1.9
27.47	0	1	0	0	136	85	1.19	4.68	1.2	2.76	99	5.51	357	5.4	10.29	19	1	1526	Q3	1.9
26.31	0	0	1	1	112	63	1	5.18	1.5	3.26	77	7.53	289	6.6	8.65	19	1	1521	Q3	1.9
25.35	0	1	0	0	114	62	1.45	4.31	1.12	2.66	112	5.76	417	5.8	25.17	19	0	1134	Q3	1.9
26.81	0	0	0	0	133	78	4.38	5.45	1.75	2.71	84	5.04	348	5.9	11.9	19	1	1429	Q3	1.9
22.99	0	0	0	0	128	79	0.58	4.57	1.47	2.91	110	4.01	354	5.5	11.02	19	0	1368	Q3	1.9
20.83	0	0	0	1	125	78	0.57	3.15	1.79	0.92	116	5.05	241	5.5	12.26	19.1	0	1360	Q3	1.91
24.89	0	0	0	0	115	66	1.19	5.14	1.51	3.14	85	5	345	5.6	8.05	19.1	0	1278	Q3	1.91
21.94	0	0	0	0	113	63	1.05	5.52	1.63	3.15	77	5.41	304	5.1	7.35	19.1	0	949	Q3	1.91
26.65	1	0	0	0	110	74	2.59	5.95	1.36	3.75	106	4.78	431	5.4	15.13	19.1	0	1272	Q3	1.91
28.41	0	0	0	0	128	77	2.28	5.43	1.52	3.13	108	4.97	393	5.6	11.02	19.1	1	1665	Q3	1.91
26.61	0	0	1	0	145	92	1.13	5.33	1.77	2.99	97	7.23	356	6.3	13.34	19.1	1	1560	Q3	1.91
32.34	1	0	1	0	123	77	3.85	7.23	1.94	3.98	120	5.56	681	6.1	14.47	19.1	0	1347	Q3	1.91
25.84	0	0	1	0	140	86	0.72	3.98	1.87	1.7	97	5.85	445	5.8	10.62	19.1	0	1169	Q3	1.91
24.89	1	0	0	0	116	70	1.94	5.7	1.38	3.31	114	4.74	375	5.6	11.47	19.2	0	1183	Q3	1.92
18.54	0	0	0	0	111	65	1.24	7.45	1.75	4.48	51	5.47	364	6.1	11.89	19.2	1	1535	Q3	1.92
20.57	0	1	0	0	108	73	0.94	5.69	1.89	3.28	81	5.09	326	5.4	10.95	19.2	0	1369	Q3	1.92
30.07	0	0	1	0	138	97	1.63	6.72	1.46	4.28	101	5.67	486	5.6	10.57	19.3	1	1602	Q3	1.93
27.75	0	0	0	1	114	68	0.98	2.32	0.96	0.96	103	5.64	404	6	10.87	19.3	0	1303	Q3	1.93
26.62	1	1	0	0	120	82	1.58	4.9	1.8	2.31	102	5.28	442	5.2	10.6	19.3	0	1415	Q3	1.93
38.38	1	0	1	0	137	83	14.19	6.53	1.1	3.45	91	5.72	653	5.5	9.12	19.3	0	1327	Q3	1.93
26.75	0	0	0	0	126	79	1.43	4.98	1.61	2.76	76.1	5.15	381.9	5.75	11.02	19.31	0	1418	Q3	1.931
23.63	0	0	0	0	131	86	0.93	4.13	1.63	2.03	109.9	4.88	182.9	5.75	11.02	19.35	0	1284	Q3	1.935
24.69	0	0	0	0	109	63	0.45	4.15	1.69	2.32	84	4.98	305	5.5	8.18	19.4	0	983	Q3	1.94
24.25	1	1	0	0	107	66	0.48	5.5	2.17	2.96	95	4.44	351	5.7	12.26	19.4	0	1120	Q3	1.94
28.33	1	0	0	0	101	65	2.22	5.25	1.18	3.44	110	4.81	422	6	8.75	19.4	1	1473	Q3	1.94
30.4	1	1	0	0	136	81	4.24	4.56	0.84	2.53	75.9	5.79	334.4	6.1	13.48	19.46	0	1211	Q3	1.946
27.27	1	1	0	0	113	77	5.74	5.92	0.99	2.59	83	5.26	446	5.4	10	19.5	1	1459	Q3	1.95
24.61	0	0	0	0	116	66	1.74	4.93	1.38	2.87	71	6.38	340	5.7	5.06	19.5	0	1399	Q3	1.95
22.41	0	0	0	0	120	78	1.01	4.68	1.48	2.62	74	5.21	321	5.75	5.47	19.5	0	1117	Q3	1.95
27.18	0	0	0	0	115	68	1.99	6.08	1.51	3.65	97	5.78	442	5.5	11.22	19.6	0	1316	Q3	1.96
19.92	0	0	0	0	131	77	0.71	5.7	2.69	2.36	97	5.27	257	5	9.27	19.6	0	1486	Q3	1.96
26.45	0	0	1	1	118	71	0.86	2.45	1.27	1.04	95	6.22	411	6.6	12.6	19.6	0	1433	Q3	1.96
22.59	0	0	0	0	119	79	1.01	4.3	1.64	2.26	90	4.46	305	5.2	13.67	19.6	1	2328	Q3	1.96
25.7	1	0	1	1	138	95	8.82	7.9	0.83	3.11	95	15.39	417.8	12.4	11.1	19.61	1	1483	Q3	1.961
38.94	0	0	0	0	137	84	0.67	3.31	1.07	1.76	103.5	5.6	389.6	5.3	10.7	19.69	0	1331	Q3	1.969
25.4	0	0	0	0	121	73	1.89	5.31	1.53	3.12	107	5.08	420	5.2	11.65	19.7	0	1239	Q3	1.97
25.29	1	0	0	0	121	73	1.63	6.33	1.79	3.82	98	5.51	568	5.8	11.43	19.7	1	1526	Q3	1.97
28.98	1	0	0	0	134	71	2.52	5.01	0.77	3.52	75.3	5.97	580.6	5.75	11.02	19.74	0	1205	Q3	1.974
24.98	0	0	1	1	102	69	1.02	3.64	1.49	1.69	96	8.1	446	7.1	10.95	19.8	1	1551	Q3	1.98
28.85	0	0	0	0	104	61	1.86	6.67	1.17	4.32	116	5.87	603	6	13.25	19.8	0	1258	Q3	1.98
16.18	0	0	0	0	110	71	0.59	4.12	1.99	1.69	84	4	339	5.1	12.57	19.8	0	1140	Q3	1.98
20.2	0	0	0	0	118	75	0.45	5.1	2.03	2.52	85	4.2	303	5.5	10.6	19.8	0	1325	Q3	1.98
26.22	1	0	0	1	118	72	0.99	3.72	1.04	2.53	50.2	7.12	335.9	6.5	11.6	19.82	0	1352	Q3	1.982
22.53	0	0	0	0	118	70	0.6	4.21	1.52	2.17	119	4.45	323	5.4	12.69	19.9	0	1022	Q3	1.99
27.1	0	1	0	1	122	74	1.79	4.81	1.23	2.77	97	6.42	381	6.2	9.23	19.9	1	1586	Q3	1.99
28.36	0	0	1	0	146	97	1.25	5.64	1.3	3.78	106	4.87	456	5.6	13.54	19.9	1	1456	Q3	1.99
21.08	0	0	0	1	133	81	1.53	5.78	1.87	3.22	77	5.57	283	6.6	9.55	19.9	1	1713	Q3	1.99
32.47	0	0	0	0	129	77	0.66	4.73	1.49	2.88	104	4.81	415	5.7	15.75	19.9	1	1488	Q3	1.99
27.41	0	0	0	0	137	85	3.32	5.5	1.54	2.89	93	5.83	505	5.1	16.3	19.9	1	1462	Q3	1.99
23.51	1	0	1	1	142	83	1.61	3.66	1.38	1.82	104	6.89	366	7.2	15.47	19.9	1	1680	Q3	1.99
30.81	1	0	0	1	127	72	4.41	6.08	1.48	3.32	95	9.85	405	8.9	12.69	19.9	0	1406	Q3	1.99
20.07	0	0	0	0	100	62	0.95	5.63	2.24	2.73	83	4.34	263	5.9	11.17	19.9	0	1086	Q3	1.99
21.56	0	0	0	0	138	85	1.59	4.15	1.25	2.54	80.3	5.57	427.2	5.6	9.44	19.97	1	1478	Q3	1.997
23.97	0	0	0	0	126	75	1.38	4.89	1.57	2.78	95	5.24	419	5.3	9.06	20	0	1444	Q3	2
24.28	0	0	0	0	115	79	0.98	5.3	1.44	3.28	87	6.29	406	6.2	12.02	20	1	1447	Q3	2
25.77	1	0	0	0	120	71	2.53	4.93	1.4	2.93	99	5.01	424	5.5	12.16	20	1	1518	Q3	2
16.69	0	0	0	0	93	54	0.66	5.17	1.76	3.12	77	4.42	215	5.9	7.84	20	0	1076	Q3	2
25.99	0	0	0	0	115	63	2.41	6.07	1.16	4.05	65.6	5.97	496.2	5.75	11.02	20	0	1278	Q3	2
28.71	0	1	0	1	121	85	3.38	7.2	1.58	4.36	100	7.29	386	7.1	11.13	20.1	0	1278	Q3	2.01
22.64	1	1	0	0	130	82	1.56	6.63	1.17	4.23	85.4	5.45	428.6	5.7	9.7	20.14	0	1282	Q3	2.014
31.77	0	0	1	0	144	99	2.41	5.36	1.4	2.96	101	4.99	439	5.6	10.58	20.2	1	1586	Q3	2.02
32.91	1	0	1	0	179	114	2.03	4.09	1.28	2.28	96	5.1	385	5	13.01	20.2	1	1616	Q3	2.02
24.85	0	0	0	0	117	69	2.3	4.97	1.21	2.91	103.7	6.46	359.2	5.75	11.02	20.2	0	1361	Q3	2.02
26.18	1	0	0	1	122	70	0.61	4.41	1.4	2.75	66.9	13.56	239.1	10.2	10.8	20.24	1	1582	Q3	2.024
25.51	1	1	0	0	128	84	0.83	5.42	1.14	3.95	90.2	5.05	523.2	5.75	11.02	20.25	1	1433	Q3	2.025
26.58	0	0	1	0	142	79	2.09	4.75	1.07	2.77	100	6.94	480	5.5	8.61	20.3	1	1660	Q3	2.03
29.76	0	0	1	1	145	99	1.87	4.56	1.32	2.7	97	9.8	396	8.3	10.32	20.3	1	1847	Q3	2.03
24.24	1	0	0	0	103	62	1.15	5.24	1.68	3.09	86	5.63	332	6.1	10.57	20.3	0	1408	Q3	2.03
25.94	1	0	0	1	125	83	3.82	8.81	1.69	5.5	97	12.29	295	5.75	14.3	20.3	1	1675	Q3	2.03
27.46	0	0	1	0	140	94	1.2	4.31	1.36	2.43	122	5.53	394	4.9	9.89	20.3	0	1291	Q3	2.03
25.11	0	0	0	0	139	87	0.68	6.23	2.76	3.02	93	4.66	349	5.1	11.08	20.3	0	1278	Q3	2.03
33.69	1	0	1	0	141	100	0.98	5.96	1.52	3.79	100	6.68	583	6.4	10.53	20.3	1	1458	Q3	2.03
36.39	0	0	0	0	122	72	1.38	3.85	1.23	1.95	98.9	5.1	593.8	6	11.02	20.34	0	1168	Q3	2.034
25.29	0	1	1	0	132	91	0.82	4.13	1.39	2.21	90	5.11	384	5.4	9.43	20.4	1	1615	Q3	2.04
20.17	0	0	1	0	140	87	0.52	5.54	2.18	2.78	70	4.88	258	6.1	7.92	20.4	1	1542	Q3	2.04
25.95	1	0	0	0	103	69	0.87	5.81	1.96	3.54	102	5.86	486	6.4	11.01	20.4	0	1428	Q3	2.04
18.96	0	0	0	0	111	63	1.23	5.37	1.62	3.09	82	4.35	239	5.2	6.9	20.4	0	940	Q3	2.04
24.4	1	1	1	0	144	82	1.02	5.43	1.51	3.29	84	5.23	300	5.5	12.97	20.4	0	1401	Q3	2.04
21.54	0	0	0	0	123	81	0.93	4.96	2.13	2.33	72	4.56	228	5.3	7.92	20.4	1	1502	Q3	2.04
20.44	0	0	0	0	101	57	0.85	5.43	1.63	3.13	78	5.13	280	5.8	8.11	20.5	0	1243	Q3	2.05
21.67	0	0	0	0	132	82	1.12	5.6	1.56	3.34	80	4.88	337	5.9	9.5	20.5	1	1522	Q3	2.05
30.09	0	0	0	1	119	82	2.26	4.53	1.43	2.35	83	5.49	496	6.5	8.71	20.5	0	1296	Q3	2.05
30.43	0	0	0	0	129	80	6.19	5.73	0.81	2.91	53.5	5.8	292.3	5.9	10.08	20.5	0	1314	Q3	2.05
21.37	0	0	0	0	104	63	1.4	6.34	1.25	4.42	76.2	5.13	336.2	5.7	10.43	20.53	1	1426	Q3	2.053
22.41	0	0	0	0	115	70	1.02	3.57	1.5	1.94	72.8	5.13	250.3	5.7	7.65	20.53	0	1178	Q3	2.053
28.41	1	0	0	0	111	74	1.16	4.16	0.86	2.93	101.8	6.12	317.2	5.9	13.32	20.54	0	1300	Q3	2.054
23.34	0	0	0	0	134	77	0.92	5.36	1.98	2.99	79	4.81	273	5.6	9.71	20.6	0	1442	Q3	2.06
28.78	0	0	0	0	116	74	1.74	6.21	1.72	3.9	77	5.84	251	5.9	8.2	20.6	0	1344	Q3	2.06
28.23	0	0	0	0	133	76	0.62	4.55	1.59	2.68	79	4.94	340	5.3	7.94	20.6	1	1406	Q3	2.06
25.26	0	0	1	0	117	78	3.28	4.27	1.46	2	102	4.97	378	6.2	9.93	20.6	1	1584	Q3	2.06
24.53	0	0	0	1	137	83	1.29	5.48	1.73	2.94	94	7.21	343	6.7	10.91	20.7	1	1596	Q3	2.07
29.74	1	0	0	0	114	72	0.94	4.93	1.15	3.07	91	4.66	439	5.8	9.11	20.7	0	1116	Q3	2.07
26.85	0	1	1	0	143	93	0.78	6.11	2.4	2.88	100	4.68	518	5.6	10.94	20.7	0	1257	Q3	2.07
20.86	0	0	0	0	116	67	0.48	4.8	1.6	2.97	83	4.33	395	5.8	10.41	20.7	0	1152	Q3	2.07
30.07	0	0	1	0	119	80	1.07	3.69	1.41	1.91	128	5.35	543	5.8	14.9	20.7	1	1549	Q3	2.07
25.71	0	0	1	0	127	90	2.28	4.76	1.34	2.58	107	5.77	499	5.8	10.21	20.8	0	1333	Q3	2.08
29.7	0	0	0	1	120	68	2.38	5.79	1.17	3.43	116	6	614	5.5	11.62	20.8	0	1133	Q3	2.08
27.6	0	0	1	0	126	86	0.85	6.72	1.29	4.19	91	5.05	286	5.6	9.1	20.8	1	1559	Q3	2.08
35.13	0	1	0	0	114	77	1.37	4.97	1.55	2.92	108	5.4	669	5.3	14.23	20.8	0	1190	Q3	2.08
26.49	1	0	1	0	124	73	1.34	3.92	1.54	2.05	101	5.2	389	6	10.32	20.8	0	1463	Q3	2.08
23.81	0	0	0	0	113	81	5.46	4.52	0.95	2.51	78.7	4.76	338.9	5.75	11.02	20.88	0	1349	Q3	2.088
26.03	0	0	0	0	117	69	1.31	5.13	1.62	2.84	65	5.1	293	5.5	10.05	20.9	0	1492	Q3	2.09
29.02	1	0	1	1	146	87	1.24	6.31	1.8	4.1	85	7.22	307	7.1	10.44	20.9	0	1443	Q3	2.09
23.73	0	0	0	0	120	74	0.51	4.37	1.75	2.19	86	4.9	271	6.2	7.16	20.9	1	1644	Q3	2.09
20.08	0	0	1	1	162	60	0.39	4.62	2.49	1.51	105	4.83	314	5	14.12	21	0	1219	Q3	2.1
29.64	0	1	1	0	134	82	0.58	3.7	1.91	1.34	109	6.01	548	5.3	10.33	21	0	1405	Q3	2.1
28.96	1	0	0	0	101	67	1.57	5.42	1.2	3.44	108	5.07	371	5.6	11.42	21	0	1350	Q3	2.1
27.5	1	0	0	0	106	68	1.82	6.01	1.44	3.89	115	5.37	442	6.1	15.15	21	0	1374	Q3	2.1
27	0	0	1	0	147	92	1.89	6.03	2.06	3.25	69.3	4.87	503.4	5.75	11.02	21	0	1371	Q3	2.1
23	0	0	0	0	122	81	5.02	4.46	0.96	2.31	47.3	5.6	405.5	5.6	6.2	21.06	1	1598	Q3	2.106
22.06	0	0	0	0	109	67	1.01	5.04	1.41	3.02	100	5.27	413	5.3	10.58	21.1	0	1201	Q3	2.11
23.38	0	0	0	1	110	68	1.52	2.79	1.12	1.16	115	5.82	477	6.2	13.59	21.1	0	1498	Q3	2.11
24.72	0	0	0	0	112	68	0.76	6.35	2.48	3.11	82	4.9	343	5.7	12.48	21.1	0	1365	Q3	2.11
21.76	0	0	0	0	116	60	0.57	5	1.91	2.42	103	4.88	339	5.4	13.04	21.2	0	1198	Q3	2.12
26.74	1	0	1	0	143	95	1.49	6.03	1.26	3.83	90	5.5	408	4.7	22.63	21.2	1	1533	Q3	2.12
24.34	1	0	1	1	117	71	3.49	5.76	1.08	3.65	88	8.06	339	7	15.66	21.2	1	1933	Q3	2.12
26.24	0	0	0	0	113	73	1.04	5.37	1.76	3.06	91	5.55	368	5.6	8.97	21.2	0	984	Q3	2.12
29.76	0	0	1	0	156	101	1.77	7.28	1.79	4.81	109	4.55	443	5.7	12.02	21.2	1	1525	Q3	2.12
24.09	0	1	0	0	137	78	6.24	5.81	1.51	2.35	98	6.68	630	5.9	11.74	21.2	1	1685	Q3	2.12
26.85	0	0	0	0	138	87	2.47	5.03	1.29	2.96	93	6.42	337	5.6	11.52	21.2	1	1645	Q3	2.12
25.61	0	0	1	0	149	100	2.87	5.25	1.49	2.79	98	5.13	290	6	10.77	21.2	0	1468	Q3	2.12
28.38	0	0	0	0	112	60	3.24	4.36	1.05	2.39	86.5	5.11	384.7	5.5	9.4	21.26	0	1283	Q3	2.126
29.41	0	0	0	0	130	75	0.69	5.37	1.79	3.06	102	4.71	262	5.1	13.43	21.3	0	1237	Q3	2.13
22.03	0	0	0	0	134	78	0.98	5.78	2.37	2.43	82	4.91	194	5.75	6.82	21.4	0	1392	Q3	2.14
21.35	0	1	0	0	117	71	0.58	5.3	1.3	3.38	99	4.61	315	5.6	10.29	21.4	0	1236	Q3	2.14
24.34	0	0	0	0	101	66	2.35	5.55	1.18	3.55	79.6	5.76	340.8	5.75	11.02	21.45	0	1242	Q3	2.145
23.67	0	0	0	0	128	72	1.2	6.93	1.66	4.55	77	4.59	228	5.8	7.81	21.5	0	1408	Q3	2.15
31.64	0	0	0	0	119	79	2.32	5.02	1.19	2.91	107.5	7.4	363.8	6.4	8.93	21.57	0	1220	Q3	2.157
21.23	1	1	0	0	132	85	0.68	6.48	2.23	3.51	89	4.61	410	5.5	10.25	21.6	1	1439	Q3	2.16
27.12	1	0	0	0	112	66	2.53	4.92	1.32	2.65	85	4.74	356	4.9	7.39	21.6	0	1264	Q3	2.16
29.58	1	1	1	0	139	85	2.43	5.9	1.4	3.54	89	5.22	451	5.5	14.6	21.6	1	1589	Q3	2.16
23.55	1	0	0	0	119	76	1.63	6.7	1.22	4.17	109.2	5.55	497.4	5.5	10.9	21.67	0	1273	Q3	2.167
27.6	1	0	0	1	116	74	1.95	2.99	1.17	1.45	87	7.51	340	6.9	10.25	21.7	1	1508	Q3	2.17
27.18	0	0	0	1	122	81	0.95	2.45	1.53	0.78	106	7.44	401	6.7	10.11	21.7	1	1526	Q3	2.17
21.51	0	0	1	0	133	79	1.12	5.62	2.06	2.9	85	4.49	341	5.3	9.58	21.7	1	1540	Q3	2.17
30.6	0	0	0	0	99	60	1.49	5.05	1.47	3.22	86	5.75	357	6.3	8.2	21.7	0	1320	Q3	2.17
25.52	0	0	0	0	122	88	1.4	6.33	1.28	4.29	89	5.57	337	6.1	9	21.8	0	1244	Q3	2.18
24.11	0	0	0	0	139	88	2.23	4.09	1.07	2.21	104	6.49	334	6.3	21.78	21.8	1	1453	Q3	2.18
20.6	1	0	0	0	117	71	0.96	4.87	1.46	2.85	111	4.81	352	5.4	10.27	21.9	0	1326	Q3	2.19
21.64	0	0	1	0	137	79	1.33	5.6	1.76	3.12	86	5.05	329	5.7	8.05	21.9	1	1677	Q3	2.19
26.78	0	1	0	0	131	84	2.02	6.02	2.44	3.08	85	5.49	478	5.3	8.97	21.9	0	1230	Q3	2.19
23.24	0	0	0	0	92	54	1.55	5.05	1.37	3.11	83	4.61	385	5	10.83	21.9	0	1099	Q3	2.19
28.57	0	1	1	0	140	96	2.18	6.55	1.83	3.93	110	4.85	402	5.5	14.55	21.9	1	1916	Q3	2.19
23.38	0	0	1	0	127	71	1.13	4.34	1.7	2.18	98	5.38	379	6.1	9.99	21.9	1	1730	Q3	2.19
24.54	0	0	0	0	124	77	0.85	5.54	1.43	3.66	81	5.28	275	5.7	8.44	21.9	0	1192	Q3	2.19
22.59	0	0	0	0	124	76	1.14	6.31	1.59	3.93	83	4.99	294	6	10.94	22	1	1582	Q3	2.2
27.4	1	1	1	0	123	74	1.22	5.11	1.69	2.99	101.2	5.76	611.5	5.3	13.1	22.05	0	1274	Q3	2.205
16.2	0	0	0	0	99	60	0.5	4.95	2.21	2.17	74	4.22	223	5.6	7.66	22.1	0	1092	Q3	2.21
29.64	1	0	0	0	99	62	1.16	5.58	1.27	3.71	105	6.2	423	5.8	17.84	22.1	1	1572	Q3	2.21
25.39	0	0	1	0	171	76	1.77	5.23	1.89	2.62	94	5.49	285	5.8	14.74	22.1	1	1772	Q3	2.21
21.3	0	0	0	0	101	57	0.89	6.41	1.94	3.78	83	4.39	365	5.7	9.46	22.1	0	1317	Q3	2.21
24.01	0	0	1	0	147	90	0.99	6.96	2.15	4.29	89	4.97	278	5.5	10.23	22.1	1	1671	Q3	2.21
26.42	0	0	1	0	141	87	0.89	5.84	1.84	3.29	98	5.29	285	5.9	17.27	22.2	1	1523	Q3	2.22
25.8	0	0	0	0	131	74	1.3	5.14	1.41	3.27	104	5.11	357	5.5	11.11	22.2	1	1455	Q3	2.22
25.47	0	0	0	1	134	85	1.89	5.51	1.68	3.2	109	5.83	516	6.5	12.67	22.3	0	1385	Q3	2.23
30.12	0	0	0	0	127	75	1.25	5.6	1.52	3.67	87	4.99	275	5.8	12.22	22.3	0	1406	Q3	2.23
20.86	0	0	0	0	119	67	2.8	5.44	1.39	3.05	79.6	5.34	349.8	5.75	11.02	22.32	1	1535	Q3	2.232
28.73	1	1	0	0	118	80	2.17	7.62	1.4	5.36	110	5.93	410	5.75	11.02	22.36	0	1161	Q3	2.236
22.34	0	0	0	0	136	87	0.56	5.79	1.87	3.51	95.8	4.82	347.1	5.3	13.5	22.45	0	1453	Q3	2.245
19.95	0	0	0	0	109	67	0.42	5.53	1.87	3.14	74.1	5.56	139.8	5.7	6.36	22.46	0	1216	Q3	2.246
22.49	0	1	1	0	122	79	1.9	5.4	1.17	3.3	99	5.46	438	5.2	11.92	22.5	1	1458	Q3	2.25
35.71	0	1	0	0	114	71	1.37	6.3	1.71	3.85	94	5.93	410	5.3	15.3	22.5	0	1353	Q3	2.25
29.71	1	0	0	0	120	81	1.27	3.93	1.56	2.03	89	5.72	305	6	9.98	22.5	0	1234	Q3	2.25
28.57	1	1	0	1	120	78	3.42	5.83	1.3	3.25	101	5.19	580	7.5	16.69	22.6	0	1320	Q3	2.26
22.76	0	0	1	0	108	63	0.71	3.76	1.45	1.91	69	4.66	344	5.3	8.39	22.6	0	1401	Q3	2.26
22.28	0	0	0	0	99	63	0.73	5.39	1.35	3.69	95	4.43	402	5.5	12.4	22.6	1	1411	Q3	2.26
27.34	1	1	0	0	129	84	1.91	7.25	1.22	5.15	100.9	5.13	374.8	5.3	12.38	22.66	1	1479	Q3	2.266
26.64	0	0	1	0	134	83	1.17	4.14	1.72	1.86	102	5.03	454	5.8	11.32	22.7	1	1527	Q3	2.27
22.82	0	0	0	0	101	61	0.55	5.45	2.66	2.58	77	4.66	316	5	7.56	22.7	0	1050	Q3	2.27
28.67	0	0	0	0	129	81	1.2	5.52	1.31	3.6	73	5.36	301.4	5.9	7.34	22.76	0	1302	Q3	2.276
30.44	0	0	1	0	147	99	1.33	5.81	1.2	3.61	59.7	5.66	354.5	5.2	8.3	22.79	0	1307	Q3	2.279
41.88	0	1	1	0	139	93	0.95	4.36	1.06	2.7	102	5.23	505	5.6	11.17	22.8	0	1285	Q3	2.28
25	0	1	0	0	129	72	0.34	5.97	2.34	3.07	92	5.53	486	5.4	12.44	22.8	0	1114	Q3	2.28
33.9	0	1	1	0	139	96	1.8	5.82	1.24	3.8	100.8	6.34	342.3	6.4	13	22.85	1	1648	Q3	2.285
29.21	1	0	1	1	154	97	1.02	5.51	1.35	3.44	96	6.81	361	6.8	8.02	22.9	1	1803	Q3	2.29
25.94	0	1	0	0	128	85	1.03	4.89	1.51	2.68	90	5.19	318	5.2	8.79	22.9	0	1278	Q3	2.29
24.24	0	0	0	0	117	62	2.1	11.55	1.63	8.57	79	4.93	282	5.6	9.58	22.9	0	1205	Q3	2.29
23.25	1	0	0	1	109	66	1.5	4.93	1.73	2.76	96	6.61	377	6.6	10.82	22.9	1	1431	Q3	2.29
21.78	0	0	0	0	101	62	1.32	3.74	1.08	2.25	93.6	5.32	335.8	5.75	11.02	22.95	0	1272	Q3	2.295
25.53	0	0	0	0	99	67	0.47	5.45	2.06	2.86	70	5.67	292	5.4	8.16	23	0	1097	Q3	2.3
25	0	1	0	0	138	86	1.57	5.24	1.56	3.48	110	5.1	446	5.8	13.24	23	1	1735	Q3	2.3
25.29	0	0	0	0	101	60	0.92	7.13	1.91	4.45	89	5.66	416	5.9	9.5	23	0	1233	Q3	2.3
21.93	0	0	1	0	144	85	1.66	6.42	1.92	3.87	72	5.28	343	5.2	8.74	23	1	1812	Q3	2.3
25.87	0	0	0	0	121	68	2.13	4.39	1.35	2.49	100	5.12	412	5.9	9.21	23.1	0	1196	Q3	2.31
23.11	0	0	0	0	133	75	4.48	6.71	1.11	4.27	80.8	5.49	331.8	5.75	11.02	23.1	0	1410	Q3	2.31
28.34	0	0	0	0	117	69	1.44	4.73	1.27	2.88	70.8	5.16	463.1	5.75	11.02	23.12	0	1344	Q3	2.312
24.45	1	1	1	1	139	83	0.85	5.53	1.44	3.66	93.7	8.07	419.3	6.7	10.7	23.16	0	1400	Q3	2.316
26.58	0	0	0	0	117	65	1.01	5.62	1.59	3.45	116	5.44	412	5.9	9.64	23.2	0	1119	Q3	2.32
22	1	0	0	0	115	74	2.68	4.25	1	2.4	84.7	5.53	420.5	5.75	11.02	23.27	0	1392	Q3	2.327
23.42	0	0	0	0	105	67	2.34	6.21	1.09	3.54	70.4	5.61	366.3	5.5	12.1	23.28	0	1269	Q3	2.328
26.37	0	0	0	0	125	74	0.75	4.39	1.31	2.56	83	4.79	331	5.5	9.75	23.3	1	1804	Q3	2.33
26.47	0	0	1	0	149	104	1.67	3.87	1.28	2.2	95	6.05	401	6.3	10.27	23.3	1	1729	Q3	2.33
26.37	0	0	1	0	154	90	0.54	6.08	1.4	4.07	100.6	5.75	600.9	5.75	11.02	23.31	1	1599	Q3	2.331
24.9	0	0	1	0	130	83	0.98	5.2	1.78	2.93	100	5.61	438	6	11.61	23.4	0	1367	Q3	2.34
19.98	0	0	0	0	124	70	0.95	6.7	2.23	3.61	55.9	5.23	202.8	6	7.1	23.48	0	1241	Q3	2.348
30.45	0	0	1	0	125	82	1.7	4.41	1.39	2.52	97	4.88	363	5.6	12.46	23.5	0	1170	Q3	2.35
26.57	0	0	0	0	130	82	0.87	5.85	2.4	3.31	88	5.38	367	5.9	9.93	23.5	1	1576	Q3	2.35
25.4	0	0	0	0	131	69	1.77	6.83	1.48	4.51	84	4.92	403	5.75	7.49	23.5	0	1268	Q3	2.35
29	1	1	0	0	106	72	0.96	5.5	1.26	4	116	4.99	505	5.5	15.5	23.6	0	1315	Q3	2.36
20.57	0	0	0	0	111	70	0.54	6.69	2.02	4.31	82	5.44	310	5.8	9.59	23.6	0	1339	Q3	2.36
22.91	0	0	1	0	146	83	0.78	6.63	2.01	4.39	87	4.66	427	5.7	9.25	23.6	1	1552	Q3	2.36
25.2	0	0	0	0	101	57	0.75	5.74	1.7	3.44	71	4.32	300	5.75	8.44	23.7	0	1039	Q3	2.37
32.4	0	0	1	1	131	78	1.74	3.06	1.45	1.35	120	5.15	581	5.8	11.07	23.7	1	1532	Q3	2.37
25.62	1	0	1	0	140	80	1.1	5.06	1.53	2.88	106	5.43	486	6	21.43	23.7	1	2077	Q3	2.37
26.29	0	0	1	0	138	95	2.6	4.16	1.29	2.26	125	5.89	388	6	11.89	23.8	0	1382	Q4	2.38
24.79	0	0	1	0	137	91	1.83	4.62	1.26	2.84	98	5.41	384	6	12.08	23.8	0	1409	Q4	2.38
25.63	0	0	0	0	128	86	0.96	5.25	2.05	2.99	71	5.75	264	5.8	6.57	23.8	0	1231	Q4	2.38
23.12	1	0	0	0	125	73	0.65	5.99	1.98	3.69	113	4.97	477	5.8	12.2	23.9	0	1322	Q4	2.39
25.28	0	0	0	0	118	70	5.65	5.31	1.26	2.33	102	5.17	640	6.2	9.39	23.9	1	1452	Q4	2.39
24.11	0	0	0	0	128	85	3.03	5.33	1.26	3.36	102	4.92	460	5.6	10.03	23.9	0	1408	Q4	2.39
23.17	0	0	0	0	101	66	1.32	5.73	1.85	3.45	84	4.46	291	5.8	9.65	23.9	0	1381	Q4	2.39
26.99	1	0	0	0	123	71	1.81	6.34	1.83	3.95	102	5.06	401	5.5	19.16	23.9	0	1183	Q4	2.39
28.9	0	1	1	0	135	96	0.73	5.47	1.85	3.17	104	5.53	344	5.3	10.94	23.9	0	1414	Q4	2.39
25.66	0	0	0	0	126	64	0.76	4.27	1.22	2.84	88.7	4.9	549.7	5.75	11.02	23.93	0	1165	Q4	2.393
23.59	0	0	0	0	112	66	0.44	4.38	1.46	2.63	73.3	5.38	267.5	5.4	10.79	23.95	0	1314	Q4	2.395
26.15	0	0	0	0	107	67	1.6	5.1	1.26	2.92	91.9	5.17	343.3	5	7.6	23.99	0	1102	Q4	2.399
24.24	0	0	0	0	125	74	0.93	4.9	1.65	2.74	111	5.32	337	5.1	10.79	24	0	1353	Q4	2.4
21.5	0	0	0	0	107	65	0.9	6.23	1.79	3.61	75	5.45	340	5.7	7.62	24	0	1348	Q4	2.4
29.93	0	0	1	0	133	83	1.22	2.69	1.39	1.06	102	5.59	284	5.5	12.35	24	1	1619	Q4	2.4
26.45	0	0	0	0	131	75	0.87	4.39	1.33	2.63	123	4.64	376	5.3	14.28	24	1	1441	Q4	2.4
30.86	0	0	1	0	155	85	1.15	6.54	1.57	4.03	88.8	4.13	245.4	5.4	8.5	24.07	0	1470	Q4	2.407
27.78	0	0	1	0	147	88	1.24	5.96	1.53	3.69	86	5	467	5.9	9.26	24.1	0	1257	Q4	2.41
21.09	0	0	0	0	134	77	1.71	5.12	1.73	2.83	86	5.69	312	5.9	9.53	24.1	1	1519	Q4	2.41
27.24	1	0	0	0	118	79	1.45	5.37	1.41	3.2	99	5.07	320	5.1	11.08	24.2	1	1634	Q4	2.42
28.06	1	0	0	0	109	69	3.54	4.64	0.97	2.61	91.4	5.72	406.1	6.4	9.8	24.2	0	1317	Q4	2.42
30.36	0	0	0	1	139	88	0.95	7.03	1.51	4.21	70.2	5.04	520	5.8	12.5	24.21	0	1456	Q4	2.421
23.59	0	1	0	0	133	77	1.19	4.95	1.67	2.67	105	5.24	387	5.4	9.04	24.3	1	1553	Q4	2.43
24.97	0	0	0	0	120	81	0.73	6.4	2.31	3.71	83	5.06	348	5.6	9.96	24.3	0	1205	Q4	2.43
28.73	1	0	0	0	111	71	0.99	4.98	1.34	3.02	97.1	5.87	437.9	5.75	11.02	24.36	0	1360	Q4	2.436
32.42	0	0	1	0	121	79	3.03	5.37	1.08	3.05	105	4.86	605	5.9	10.86	24.4	0	1325	Q4	2.44
24.45	0	0	0	0	119	70	0.89	3.59	1.01	2.11	105.8	5.77	514.7	5.75	11.02	24.42	0	1246	Q4	2.442
24.93	0	0	0	0	112	70	3.58	5.55	1.04	2.97	74.1	5.28	492.8	5.4	7.4	24.43	0	1227	Q4	2.443
25.18	0	1	0	0	139	89	3.46	5.88	1.53	2.9	101	6.37	421	5.1	10.39	24.5	0	1245	Q4	2.45
23.66	0	0	0	0	103	69	1.19	6.01	1.76	3.65	96	4.49	312	5.75	11.02	24.5	0	1199	Q4	2.45
28.83	0	0	0	0	116	75	2.1	7.51	2.08	4.23	69	4.74	281.2	5.4	11.3	24.5	0	1404	Q4	2.45
32.09	0	0	0	0	131	87	1.31	4.3	1.12	2.57	72.1	6.65	418.4	6	13.56	24.5	0	1318	Q4	2.45
27.26	0	1	0	0	132	81	2.5	3.94	1.18	2.28	71.6	5.01	462.7	5.75	11.02	24.51	0	1121	Q4	2.451
30.45	0	0	1	0	134	96	1.41	4.63	1.25	2.89	121	4.28	472	5.5	15.18	24.7	1	1405	Q4	2.47
26.09	1	1	0	0	117	70	0.47	3.71	1.16	2.4	98	5.3	324	5.4	9.09	24.7	0	1393	Q4	2.47
31.46	0	1	0	1	119	78	3.29	7.54	1.61	4.67	83	6.98	424	6.5	7.87	24.7	1	1546	Q4	2.47
26.99	0	0	0	0	138	88	2.75	3.94	1.07	2.18	77.5	4.71	507.8	5.1	14.4	24.73	1	1446	Q4	2.473
21.22	0	0	0	0	110	59	0.76	4.98	1.62	2.67	88	5.52	343	6.2	9.85	24.8	1	1539	Q4	2.48
24.25	1	1	0	0	125	60	0.78	6.01	1.72	3.68	101	4.62	448	5.1	11.06	24.8	0	1109	Q4	2.48
28.32	0	0	1	0	137	80	1.75	5.61	1.37	3.32	88.8	5.68	422.2	6.2	13	24.87	0	1395	Q4	2.487
24.89	0	0	0	0	128	84	0.71	5.17	1.78	3	97	4.92	477	5.6	11.15	24.9	1	1495	Q4	2.49
21.51	0	0	0	0	115	73	0.59	6.95	2.33	4.11	90	5.04	229	5.4	8.28	24.9	0	1270	Q4	2.49
21.07	1	0	0	0	135	88	1.01	7	1.25	4.37	94.6	4.7	252.6	5.75	18.47	24.92	1	1836	Q4	2.492
24.76	0	1	0	0	136	75	2.03	4.44	1.47	2.31	99	5.6	401	6.2	9.86	25	0	1317	Q4	2.5
21.18	0	0	0	0	104	57	1.15	5.21	1.67	3.17	84	4.6	322	5.5	9.36	25	0	1248	Q4	2.5
17.78	0	0	0	0	108	59	0.98	6.03	2.29	3.32	94	4.41	282	5.3	7.92	25	0	1197	Q4	2.5
30.44	1	0	0	1	120	76	1.88	4.54	1.8	2.22	95	5.39	308	5.7	10.33	25	0	1364	Q4	2.5
27.75	1	0	0	0	125	75	4.95	6.2	1.63	2.74	95	5.08	327	4.9	8.97	25.1	0	1268	Q4	2.51
28.12	0	0	0	0	139	73	1.57	4.89	1.5	2.84	78	5.52	274	5.8	9.25	25.1	1	1713	Q4	2.51
24.91	0	0	0	0	123	75	1.14	6.03	1.39	4.09	99	5.44	356	5.2	9.51	25.1	0	1269	Q4	2.51
21.19	0	0	0	0	139	86	1.08	4.25	1.86	2.11	81	4.96	244	6	9.62	25.1	1	1549	Q4	2.51
24.3	0	0	0	0	101	66	3.46	4.99	0.97	2.91	80.3	5.47	424.8	5.4	13.6	25.13	0	1215	Q4	2.513
24.51	0	0	0	0	129	87	1.17	4.11	1.38	2.24	69.4	5.44	313.8	5.75	11.02	25.19	0	1310	Q4	2.519
22.31	0	0	0	0	124	72	1.17	4.77	1.49	2.6	104	4.58	358	5.4	9.32	25.2	0	1280	Q4	2.52
20.64	0	0	0	0	112	62	0.54	4.63	1.89	2.3	86	4.93	263	5.7	7.42	25.2	0	1182	Q4	2.52
22.13	0	0	0	0	123	78	2.77	5.47	1.4	3.09	68.7	4.85	428.7	5.2	9	25.21	1	1558	Q4	2.521
22.46	0	0	0	0	130	82	1.02	5.9	1.7	3.4	90	5.5	300	5.5	11	25.3	0	1426	Q4	2.53
19.16	0	0	0	0	108	67	0.58	5.01	2.11	2.34	80	5.07	246	5.2	6.72	25.3	0	1131	Q4	2.53
19.68	0	0	1	0	147	77	1.05	4.64	1.64	2.7	79	5.74	266	6.1	10.75	25.3	1	1934	Q4	2.53
22.92	1	0	1	0	140	80	1.91	4.97	1.05	3.14	91	5.3	446.6	5.5	12.22	25.31	1	1446	Q4	2.531
24.15	0	1	0	0	115	71	0.89	5.99	1.83	3.87	100	4.72	542	5.6	11.5	25.4	0	1314	Q4	2.54
21.48	0	0	0	0	113	80	0.3	4.83	1.71	2.61	71.9	4.16	233.6	5.4	6	25.46	1	1479	Q4	2.546
21.63	0	0	0	0	93	52	0.52	4.14	1.9	2	77	4.95	317	5.3	9.37	25.5	0	853	Q4	2.55
22.43	0	0	0	0	124	82	0.45	5.05	1.78	3.12	73.8	5.65	300.4	5.1	8.67	25.5	0	1356	Q4	2.55
22.33	0	0	0	0	108	67	1.66	5.04	1.35	2.74	102.8	4.67	366.8	5.4	12.39	25.53	0	1162	Q4	2.553
23.72	1	0	0	0	107	62	1.86	8.09	1.3	5.62	83.6	4.46	412.7	5.4	9.4	25.53	0	1127	Q4	2.553
29.76	0	1	1	0	138	85	1.05	5.08	1.13	2.98	93	5.21	355	5.5	11.89	25.6	0	1301	Q4	2.56
19.57	0	0	0	0	106	65	0.74	5.12	1.85	2.82	69	4.66	311	5.8	6.15	25.6	0	1125	Q4	2.56
27.72	0	0	0	0	123	71	0.45	5.09	2	2.41	86	4.78	240	5.75	6.91	25.7	0	1357	Q4	2.57
21.27	1	0	0	0	98	62	0.8	6.34	1.7	4.12	92	5.59	444	6	10.17	25.7	0	1362	Q4	2.57
23.03	0	0	0	0	119	64	0.78	6.35	2	3.71	81	5.57	414	6	12.21	25.7	0	1447	Q4	2.57
25.72	0	0	1	0	157	92	1.23	5.04	1.28	2.91	52.7	4.7	112.1	5.6	8	25.73	1	1738	Q4	2.573
29.05	0	1	1	0	151	92	2.03	5.63	1.53	3.43	114	5.99	629	5.9	13.03	25.9	1	1886	Q4	2.59
23.28	0	0	0	0	90	53	0.76	4.74	1.72	2.93	81	4.86	186	5.3	7.09	25.9	0	1096	Q4	2.59
20.2	0	0	0	0	91	66	0.73	5.62	2.03	2.99	77	3.82	332	5.1	9.46	25.9	0	1010	Q4	2.59
29.91	0	0	0	0	125	74	1.46	4.66	1.13	2.76	88	5.48	345	5.6	9.47	26	0	1260	Q4	2.6
31.53	1	0	1	1	146	77	1.17	5.27	1.3	3.37	82	7.69	302	7.6	10.78	26	1	1547	Q4	2.6
27.7	0	1	1	0	149	92	2.03	5.54	1.28	3.56	89	6.22	348	5.9	11.23	26	1	1869	Q4	2.6
22.91	0	0	0	0	100	64	0.68	4.83	2	2.41	78	5.75	268	6.3	8.39	26.1	0	1250	Q4	2.61
26.61	0	1	0	0	106	66	0.74	5.62	2.51	2.86	91	4.84	420	6	8.63	26.1	0	1415	Q4	2.61
25.23	0	0	0	0	115	69	1.28	3.13	1.18	1.56	61	5.43	332	5.3	9.6	26.2	0	1333	Q4	2.62
31.89	1	0	0	0	132	87	0.99	4.8	1.46	2.82	86	4.8	427	5.4	12.16	26.2	1	1617	Q4	2.62
23.94	0	0	0	0	119	77	0.81	4.98	1.43	3.17	100	4.48	476	5.75	9.93	26.2	0	1328	Q4	2.62
24.9	0	1	1	1	129	72	2.17	6.81	1.19	4.52	95.8	7.02	344.4	6.2	10.2	26.26	1	1411	Q4	2.626
29.37	0	0	0	0	119	78	0.62	5.64	1.53	3.46	93	5.87	357	5.8	10.97	26.3	0	1191	Q4	2.63
26.18	0	0	1	1	129	79	1.02	3.66	0.97	2.09	101.5	6.49	392.8	6.7	12.9	26.33	1	1804	Q4	2.633
25.14	0	0	0	1	127	75	1.02	6.49	1.3	4.37	92	6.42	419	6.6	11.48	26.4	1	1518	Q4	2.64
28.25	0	0	0	1	109	61	0.47	6.76	2.6	3.74	103	10.49	335	8.3	12.76	26.4	0	1303	Q4	2.64
25.21	0	0	0	0	126	74	0.69	5.65	2.37	2.89	97	4.72	409	5.3	13.7	26.4	0	1188	Q4	2.64
26.45	0	1	1	0	118	80	1.19	4.74	1.69	2.52	104	4.52	427	5.3	13.5	26.4	0	1435	Q4	2.64
25.72	0	0	0	0	132	83	1.73	4.94	1.62	2.9	77	4.48	254	5.3	7.08	26.4	1	1571	Q4	2.64
24.65	0	1	1	0	130	89	0.82	5.63	1.8	3.39	117	5.1	469	6	11.37	26.4	1	1691	Q4	2.64
21.8	0	0	0	0	122	79	1.32	5.57	1.27	3.7	88	4.51	450	5.1	10.81	26.4	0	1285	Q4	2.64
24.39	0	0	0	0	123	83	1.54	5.3	1.29	3.06	75.1	4.59	296.8	4.9	6.2	26.47	1	1575	Q4	2.647
27.06	0	0	0	0	121	67	2.13	4.54	1.18	2.65	92	4.63	378	5.7	9.42	26.5	0	1263	Q4	2.65
30	0	0	1	0	142	98	1.46	6.54	1.21	4.52	94.3	5.64	370.5	5.5	9.8	26.5	0	1452	Q4	2.65
25.73	1	0	0	0	120	70	1.27	4.26	1.05	2.53	97	5.79	391	5.7	9.07	26.6	0	1296	Q4	2.66
23.92	0	0	0	0	109	66	1	5.7	1.47	3.96	80	5.01	257	5.4	9.95	26.6	0	1436	Q4	2.66
29.94	1	1	0	1	126	78	2.27	9.21	2.01	6.1	114	8.53	487	7.7	12.74	26.7	0	1382	Q4	2.67
25.61	0	1	1	1	134	91	1.45	5.39	1.22	3.55	106	8.9	296	7.1	9.84	26.7	1	1663	Q4	2.67
23.31	0	0	0	0	93	59	0.67	5.48	1.73	3.07	81.2	5.11	313.8	5.9	8.1	26.7	0	1295	Q4	2.67
23.18	1	0	0	0	98	63	1.56	5	1.1	3.43	96.8	5.84	389	5.75	11.02	26.8	0	1390	Q4	2.68
27.03	1	0	0	0	121	75	1.99	6.23	1.09	4.06	99.2	5.78	515.1	6.2	10	26.86	0	1385	Q4	2.686
24.77	0	0	0	0	139	71	0.85	3.53	1.07	1.93	96	4.56	379	5.4	10.57	26.9	0	1241	Q4	2.69
22.68	0	0	0	0	103	66	0.99	7.13	2.38	4.29	97	4.61	510	5.6	11.43	26.9	0	1092	Q4	2.69
24.22	0	0	0	0	126	84	0.49	6.1	2.39	3.41	82	4.67	331	5.6	8.09	26.9	0	1196	Q4	2.69
33.07	0	0	1	1	121	83	2.18	3.57	1.06	1.92	69.3	12.98	451.1	8.4	10.7	26.99	0	1483	Q4	2.699
22.57	0	0	0	0	112	65	1.39	5.54	1.45	3.41	99	5.3	305	5.6	10.37	27	0	1198	Q4	2.7
25.54	0	0	0	0	118	78	1.29	5.76	1.57	3.45	84	5.63	336	5.9	10.64	27	0	1408	Q4	2.7
22.94	0	0	0	0	128	69	0.91	4.56	1.47	2.72	82	5.18	374	5.9	7.28	27	0	1246	Q4	2.7
24.84	0	0	0	0	110	62	0.7	4.04	1.63	1.91	82	5.28	343	5.3	8.08	27.1	0	1105	Q4	2.71
25.65	0	1	1	0	143	96	3.37	4.38	1.6	1.71	96	5.43	631	5.8	10.61	27.1	1	1642	Q4	2.71
25.08	0	0	0	0	129	73	1.66	6.11	1.74	3.58	113	4.73	379	5.8	12.12	27.1	0	1312	Q4	2.71
23.59	0	0	0	0	94	61	0.96	5.04	1.24	3.11	64.8	7.23	384.5	6.1	8	27.15	0	1378	Q4	2.715
22.32	0	0	0	0	109	66	0.53	6.26	2.03	3.84	93	5.27	381.3	5.3	12.73	27.16	0	1255	Q4	2.716
21.39	0	0	0	0	112	57	0.75	5.61	1.82	3.13	70	5.09	228	5.9	8.27	27.2	0	1261	Q4	2.72
24.73	0	1	0	0	126	78	0.76	5.82	2.33	3.01	97	4.42	378	5.6	10.52	27.2	0	1372	Q4	2.72
25.4	0	0	0	0	111	71	1.12	3.87	0.87	2.65	105.7	5.55	432.6	5.4	15.26	27.26	0	1139	Q4	2.726
28.08	0	0	0	0	121	75	1.17	6.15	1.27	4.35	103	3.85	476	5	13.94	27.3	0	1188	Q4	2.73
19.3	0	0	0	0	126	76	0.99	6.83	2.25	4.08	112	5.03	352	5.4	17.65	27.4	0	1317	Q4	2.74
24.65	0	0	0	0	109	67	0.93	3.79	1.51	1.92	71	4.84	280	5.6	6.55	27.4	0	1185	Q4	2.74
22.15	0	0	1	0	133	88	0.76	5.57	1.81	3.19	75	4.65	246	5.6	8.42	27.4	0	1220	Q4	2.74
26.22	0	0	0	0	132	81	0.86	5.63	1.88	3.19	108	4.59	504	5.2	10.67	27.4	0	1247	Q4	2.74
16.3	0	0	0	0	130	87	0.39	6.08	2.63	2.84	73	4.13	364	5.6	8.06	27.4	0	1275	Q4	2.74
29.03	0	0	1	0	105	78	2.05	5.61	1.28	3.47	119	5.08	529	5.8	8.26	27.5	0	1173	Q4	2.75
27.56	1	0	0	0	120	76	0.69	5.94	1.58	3.73	94	5.28	390	5.8	9.47	27.5	0	1333	Q4	2.75
25.38	0	0	1	1	99	62	2.3	2.84	1.74	0.84	105	7.82	441	7.3	9.16	27.5	0	1230	Q4	2.75
27.23	0	0	1	1	155	71	1.02	3.21	1.54	1.27	74	6.87	191	6.4	8.4	27.6	1	1909	Q4	2.76
18.96	0	0	1	0	150	84	1.23	5.37	1.62	3.09	88	4.57	368	5.8	11.02	27.6	1	1528	Q4	2.76
26.06	0	0	0	0	131	75	1.35	5.45	1.41	3.35	89.8	4.84	401.4	5.75	11.02	27.65	0	1257	Q4	2.765
30.78	0	0	1	0	139	92	0.64	4.35	1.3	2.67	121	4.35	567	5.5	23.71	27.7	1	1790	Q4	2.77
30.93	0	0	0	0	127	86	1.53	4.64	0.92	2.69	99	6.48	379	5.8	11.1	27.7	0	1289	Q4	2.77
31.44	0	0	1	0	108	71	2.32	5.34	1.24	3.23	99	7.34	419	6.1	11.12	27.8	0	1374	Q4	2.78
32.56	0	0	1	0	131	85	0.61	4.4	1.81	2.58	99	4.48	500	5.5	9.55	27.8	0	1340	Q4	2.78
24.38	0	0	0	0	120	82	1.19	6.03	1.89	3.88	95	5.41	293	5.7	9.19	27.8	0	1200	Q4	2.78
29.39	0	0	1	0	118	75	1.15	2.74	1.46	0.83	99	5.44	471	6	9.14	27.9	0	1280	Q4	2.79
24.62	1	1	0	0	136	88	0.49	4.1	1.75	2.03	99	5.33	466	5.8	15.3	27.9	0	1286	Q4	2.79
20.44	0	0	0	0	110	59	0.87	4.63	2.03	2.27	83	4.66	294	6.4	8.2	27.9	0	1294	Q4	2.79
30.72	1	0	0	0	133	80	1.27	5.98	1.39	3.92	77.6	5.26	438.6	4.9	8.5	27.98	0	1449	Q4	2.798
24.31	1	0	0	1	110	62	0.81	3.36	1.03	1.97	90	8.05	283	9.3	12.12	28	0	1438	Q4	2.8
28.65	0	0	0	0	135	82	1.41	6.87	1.62	4.75	116	5.16	501	5.6	8.76	28	0	1403	Q4	2.8
27.94	1	1	0	0	124	86	3.82	6.48	1.76	3.39	84	5.72	402	6	11.8	28.1	1	1649	Q4	2.81
20.96	0	0	0	0	129	78	0.91	5.18	1.7	3.07	89	4.85	424	5.6	10.64	28.1	1	1459	Q4	2.81
17.47	0	0	0	0	109	74	0.59	6.12	2.48	3.11	83.9	4.4	301.4	5.75	11.02	28.16	0	1253	Q4	2.816
26.96	1	1	0	1	135	84	5.45	5.66	0.8	3.16	54.1	8.13	489.4	7	11.73	28.18	0	1404	Q4	2.818
27.8	0	0	1	0	133	91	2.24	4.96	1.38	2.71	112	6.07	356	4.8	10.56	28.2	1	1525	Q4	2.82
22.89	0	1	0	0	127	79	3.33	6.55	1.5	3.76	106	5.66	397	5.5	11.16	28.2	1	1563	Q4	2.82
24.09	0	0	1	0	139	80	1.92	7.09	1.65	4.37	95	5.34	342	6	10.7	28.2	0	1491	Q4	2.82
29.68	0	1	1	0	140	96	2.22	6.58	1.29	4.54	104.2	6.5	428	5.5	8.8	28.29	0	1367	Q4	2.829
28.3	1	1	0	0	131	84	1.32	6.54	0.94	4.33	74.3	5.04	557.5	5.7	10.9	28.35	1	1556	Q4	2.835
26.73	0	1	1	0	120	65	1.96	4.4	1.4	2.39	92	5.96	439	5.9	10.83	28.4	1	1541	Q4	2.84
24.61	0	0	0	1	135	80	1.45	7.5	2.08	4.39	92	5.13	401	6.7	11.48	28.4	0	1491	Q4	2.84
27.74	0	1	0	0	137	88	1.07	4.27	1.06	2.85	79	5.85	490.7	5.6	9.04	28.45	1	1617	Q4	2.845
23.37	0	0	0	0	137	87	0.94	5.97	2.04	3.21	115	5.15	421	5.5	14.2	28.5	0	1268	Q4	2.85
23.77	0	0	0	0	105	68	1.11	7.43	1.77	4.77	76	5.48	302	5.9	9.86	28.5	0	1419	Q4	2.85
27.57	0	0	1	1	142	83	0.93	4.92	1.4	2.89	98	7.34	410	6.9	9.87	28.6	0	1396	Q4	2.86
26.57	0	0	0	0	118	66	1.76	5.19	1.35	3.5	91	4.9	354	5.5	15.59	28.6	0	1345	Q4	2.86
20.45	0	0	0	0	100	58	0.6	4.77	2.03	2.25	80	5.01	327	5.5	8.98	28.7	0	1269	Q4	2.87
28.25	0	0	0	0	128	80	2.78	4.28	1.54	2.02	101	4.9	431	5.6	10.84	28.7	0	1226	Q4	2.87
23.39	0	0	1	0	146	80	1.82	5.17	1.44	3.03	64	4.6	254	5.2	10.5	28.8	1	1795	Q4	2.88
26.66	0	0	1	0	150	96	2.2	4.76	1.55	2.57	112	4.45	359	5.5	16.09	28.8	0	1475	Q4	2.88
21.01	0	1	0	0	108	61	1.06	5.04	1.88	2.75	88	4.82	368	5.7	11.65	28.9	0	1255	Q4	2.89
21.38	0	0	0	0	137	70	1.54	4.59	1.46	2.75	101	4.65	455	5.6	11.75	28.9	0	1294	Q4	2.89
22.6	1	0	0	0	122	58	2.42	5.59	1.32	3.48	108	4.77	316	5.4	10.94	29	0	1254	Q4	2.9
24.08	0	0	0	0	122	70	1.41	5.83	1.36	3.55	90	5.78	348	5.5	12.66	29	0	1474	Q4	2.9
22.55	0	0	0	0	106	63	0.83	4.4	1.84	2.24	94	3.98	282	5.2	9.3	29	0	1205	Q4	2.9
30.39	0	0	0	0	131	79	1.22	7.03	1.65	4.63	119	4.78	410	5.7	17	29	0	1329	Q4	2.9
23.88	0	0	0	0	134	79	1.04	4.38	1.09	2.69	65.1	4.84	380.8	5.9	9.7	29	0	1325	Q4	2.9
23.26	0	1	1	0	130	90	1.11	4.16	1.71	1.99	88	5.51	305	5.6	11.32	29.1	1	1767	Q4	2.91
26.47	1	1	0	0	115	71	1.51	7.74	1.73	4.84	83	6.16	270	6.1	10.02	29.1	0	1127	Q4	2.91
28.98	1	0	0	0	127	77	1.94	3.52	1.43	1.6	93	5.97	346	5.9	9.47	29.1	0	1306	Q4	2.91
29.19	0	0	1	1	111	69	1.34	5.89	1.32	3.98	103	6.07	392	6.5	15.63	29.2	0	1422	Q4	2.92
26.7	0	0	0	0	108	68	0.99	6.25	1.98	3.78	110	5.04	425	5.6	12.11	29.2	0	1238	Q4	2.92
26.98	0	0	1	0	134	90	1.93	4.69	1.63	2.59	96	4.92	501	5.9	13.35	29.2	0	1389	Q4	2.92
25.76	1	0	1	1	147	94	1.61	5.29	1.81	3	102	5.45	425	6.5	15.12	29.3	1	1789	Q4	2.93
27.35	0	0	1	1	145	100	1.85	3.13	1.5	1.36	116	6.61	417	6.3	16.15	29.4	1	1694	Q4	2.94
24.54	0	0	0	0	121	76	0.72	4.67	1.8	2.37	86	5.11	315	5.6	8.39	29.5	0	1381	Q4	2.95
27.9	0	1	1	0	124	76	0.74	4.79	2.25	2.19	112	5.57	428	5.3	11.98	29.5	0	1178	Q4	2.95
24.97	0	0	0	0	122	80	1.76	6.11	1.09	4.23	103.5	7.34	533.3	6.1	10	29.65	0	1226	Q4	2.965
29.37	1	1	1	0	138	88	1.47	4.06	1.15	2.44	109	5.46	388	6.1	13.01	29.7	0	1383	Q4	2.97
26.32	0	1	1	1	161	95	0.82	4.77	1.65	2.64	93	7.62	414	6.9	7.73	29.7	1	1869	Q4	2.97
29.22	0	0	0	1	93	64	1.54	3.67	1.42	1.73	104	7.47	451	7.3	11.22	29.9	0	1335	Q4	2.99
26.06	0	0	0	0	133	87	0.85	3.4	1.44	1.67	126	4.99	498	5.8	15.47	29.9	0	1418	Q4	2.99
28.72	0	0	0	0	134	86	1.6	4.35	1.07	2.54	88.8	5.35	369	5.75	11.02	29.91	0	1189	Q4	2.991
19.57	0	0	0	0	125	68	0.75	3.36	1.29	1.76	93	4.48	411	5.3	10.57	30	0	1103	Q4	3
26.69	1	0	0	0	112	81	1.84	4.53	1.01	2.72	101	6.56	413	5.9	9.7	30.2	0	1438	Q4	3.02
27.35	0	0	0	0	113	76	3.57	5.29	1.54	2.84	84	5.48	515	6	7.3	30.2	0	1317	Q4	3.02
24.36	0	0	0	0	111	74	1.6	4.87	1.56	2.52	114	4.93	347	5.4	12.23	30.2	1	1452	Q4	3.02
24.61	0	0	0	0	114	75	0.7	3.88	1	2.23	70.6	4.86	262.7	5.4	10.7	30.3	0	1249	Q4	3.03
24.39	0	0	0	0	135	82	0.8	4.64	1.67	2.4	82.9	4.48	231.6	5.4	7	30.38	0	1201	Q4	3.038
24.75	0	0	1	0	155	87	1.56	5.57	1.31	3.56	71	5.43	405	6	9.1	30.4	1	1610	Q4	3.04
24.21	0	1	0	0	133	87	1.1	4.18	1.31	2.38	92	4.21	573	5.2	14.12	30.4	0	1437	Q4	3.04
26.6	0	1	0	0	128	77	1.04	4.65	1.34	2.73	105	5.15	411	5.2	12.46	30.6	0	1227	Q4	3.06
21.28	0	0	0	0	114	70	0.52	5.6	2.18	2.62	102	5.33	443	5.7	9.65	30.6	0	1092	Q4	3.06
23.29	0	0	0	0	118	73	0.52	4.57	1.67	2.42	75	4.73	365	5.5	9.54	30.7	0	1228	Q4	3.07
27.22	0	0	1	0	145	88	1.71	5.12	1.29	3.38	107	4.95	414	5.5	12.8	30.7	1	1799	Q4	3.07
22.94	0	1	0	0	130	83	2.82	4.45	1.81	1.92	113	4.97	568	5.7	13.06	30.8	1	1563	Q4	3.08
24.69	0	0	1	0	100	66	1.63	3.24	1.48	1.43	89	5.53	244	5.6	10.29	30.9	0	1273	Q4	3.09
28.09	0	0	1	1	134	91	3.46	9.06	1.39	6.45	79.4	10.81	353.8	7.9	8.92	30.96	1	1619	Q4	3.096
21	0	0	0	0	95	62	0.91	5.39	2.2	3.02	92	4.35	331	5.5	8.85	31	0	1130	Q4	3.1
23.77	0	0	0	0	111	71	0.81	4.92	1.83	2.67	84.6	5.06	375.6	5.75	11.02	31.02	0	1260	Q4	3.102
27.1	0	0	0	0	116	63	1.42	5.32	1.36	3.18	89	4.37	296	5.5	6.94	31.1	0	1075	Q4	3.11
29.41	0	0	1	0	137	83	1.22	2.92	1.34	1.21	86	4.95	367	5.1	7.89	31.1	0	1423	Q4	3.11
21.23	0	0	0	0	100	42	0.72	5.33	1.65	2.97	82	4.66	348	5.3	11.03	31.2	0	1089	Q4	3.12
29.18	0	0	0	0	100	62	1.53	5.95	1.88	3.19	93	4.95	394	5.8	10.51	31.2	0	1115	Q4	3.12
32.7	0	1	1	1	123	94	3.98	4.18	0.85	2.14	103.5	7.19	452.7	6.8	8.6	31.2	0	1410	Q4	3.12
26.96	0	1	0	0	129	84	1.83	6.28	1.98	3.54	113	5.81	448	5.6	11.66	31.4	0	1314	Q4	3.14
23.76	1	0	1	0	142	80	1.54	5.4	1.49	3.59	100	4.07	419	5.5	11.95	31.4	1	2034	Q4	3.14
29.82	0	0	0	0	128	82	2.67	6.07	1.52	3.53	107	5.51	587	6.3	9.67	31.5	0	1315	Q4	3.15
26.37	0	0	0	1	92	62	1.15	4.53	1.64	2.31	97	7.17	311	6.6	10.13	31.6	0	1187	Q4	3.16
20.83	0	0	1	0	151	92	1.05	6.79	1.8	4.05	75	4.89	274	5.3	9.89	31.7	0	1509	Q4	3.17
25.06	0	0	0	0	133	77	1.09	4.92	1.62	2.8	94	5.06	289	5.7	8.71	32.1	0	1400	Q4	3.21
25.04	0	0	1	0	193	127	1.95	7.21	1.51	4.5	127	5.66	430	6.2	10.78	32.1	1	1911	Q4	3.21
24.77	0	0	0	1	128	80	1.21	3.51	1.75	1.48	97	4.86	405	6.4	13.47	32.2	0	1299	Q4	3.22
25.16	0	0	0	0	132	84	1.23	4.83	1.56	2.79	82	5.31	368	5.8	10.26	32.3	0	1317	Q4	3.23
17.37	0	0	0	0	100	60	0.42	4.96	2.09	3.22	85	4.53	281	5.5	9.11	32.3	0	1020	Q4	3.23
24.28	0	0	1	0	130	72	0.62	3.97	1.14	2.31	88	5.43	286	5.2	8.04	32.4	1	1590	Q4	3.24
24.15	0	0	0	0	136	85	0.62	4.47	1.53	2.55	96	5.77	377	5.6	11.92	32.4	1	1557	Q4	3.24
22.14	0	0	0	0	110	65	0.35	5.12	2.15	2.72	78	4.53	326	5.4	9.01	32.5	0	1166	Q4	3.25
25.22	0	0	0	0	133	61	1.63	5.44	1.62	3.34	91	6.01	277	6.1	10.48	32.6	0	1444	Q4	3.26
24.09	0	0	0	0	129	85	1.49	6.57	1.9	3.84	81	5.08	379	5.5	9.06	32.7	1	1836	Q4	3.27
27.77	0	0	1	0	137	90	1.52	6.66	1.36	4.36	101	5.84	456	6.3	9.83	32.7	1	1516	Q4	3.27
24.57	0	1	1	1	171	118	3.11	3.4	1.38	1.28	92	8.29	350	6.5	10.11	32.9	1	1587	Q4	3.29
22.49	1	0	0	1	105	63	1.41	4.67	1.43	2.58	97	5.8	446	6.6	10.48	33	1	1628	Q4	3.3
26.29	0	0	0	0	111	75	1.3	3.54	0.85	2.22	67.9	5.54	321.3	5.75	11.02	33.07	0	1378	Q4	3.307
25.96	0	0	1	0	123	73	0.46	3.55	1.75	1.4	87	5.6	415	5.3	11.12	33.2	0	1394	Q4	3.32
23.72	0	0	0	0	94	57	0.92	3.81	1.41	1.93	121	4.72	374	4.1	14.77	33.3	0	1353	Q4	3.33
18.14	0	0	0	0	105	61	0.6	6.11	3.09	2.65	74	4.82	249	5.6	8.53	33.5	0	1190	Q4	3.35
25.11	0	0	1	1	118	83	4.28	4.46	1.53	1.88	93	9.61	225	7	7.55	33.7	0	1401	Q4	3.37
24.16	0	0	1	0	145	92	2.62	5.48	1.53	3.19	102	5.92	493	5.6	14.06	33.8	1	1759	Q4	3.38
25.75	0	0	0	0	126	70	0.77	6.57	1.74	4.04	83	6.15	292	5.8	10.46	33.9	1	1759	Q4	3.39
25.3	1	1	1	0	138	94	0.6	4.8	1.69	2.56	103	5.43	447	5.5	17.76	33.9	1	1806	Q4	3.39
24	0	0	0	0	104	68	0.83	5.17	2.21	2.26	72	4.94	302	5.6	6.38	34.2	0	1138	Q4	3.42
20.82	0	0	0	0	99	76	1.86	6.72	1.82	3.93	89	5.56	335	5.7	12.16	34.2	0	1209	Q4	3.42
20.54	0	0	0	0	127	74	0.66	7.7	2.21	4.67	92	5.5	299	6	9.61	34.4	0	1278	Q4	3.44
18.92	1	1	0	0	118	72	1.23	4.72	1.62	2.56	68.4	5.27	240.6	5.3	13.14	34.54	0	1328	Q4	3.454
28.74	0	0	1	1	131	90	1.11	3.63	1.29	1.95	106	5.63	423	6.5	12	34.8	0	1334	Q4	3.48
26.42	1	1	1	0	127	83	1.69	4.03	1.11	2.33	104	5.56	409	6	13.51	34.9	1	1494	Q4	3.49
27.73	0	1	0	0	134	73	1.02	5.81	1.27	3.63	107.8	5.27	428.2	5.6	12.5	34.99	0	1223	Q4	3.499
24.49	0	0	0	0	135	77	0.85	4.2	1.11	2.61	69	6.05	318.7	5.75	8.83	35.54	1	1904	Q4	3.554
24.62	0	0	0	0	123	81	0.74	4.61	2.04	2.47	98	4.79	467	5.8	9.2	35.6	0	1320	Q4	3.56
24.12	0	0	0	0	128	89	0.91	4.96	1.22	3.43	102	5.33	306	5.4	8.43	35.6	0	1258	Q4	3.56
20.66	1	0	0	0	112	70	0.85	5.93	2.18	3.13	86	4.54	362.4	5.5	8.2	35.67	0	1246	Q4	3.567
25.71	0	0	1	1	137	86	3.72	4.96	1.42	2.39	88	6.56	333	6.2	8.59	35.7	1	1520	Q4	3.57
24.92	0	0	1	1	140	88	1.95	4.2	1.47	2.14	95	7.38	457	6.6	13.19	35.9	1	1752	Q4	3.59
30.54	0	0	1	0	120	73	2.85	7.39	1.92	4.36	95	5.93	290	5.7	11.17	36	0	1400	Q4	3.6
27.99	0	0	1	0	163	92	2.88	7.25	1.34	4.82	123	5.42	263	6.3	10.97	36.7	1	1730	Q4	3.67
27.6	0	0	0	1	115	72	1.05	4.86	1.21	3.22	101	5.55	340	6.5	11.63	37	0	1482	Q4	3.7
26.17	0	0	0	0	119	72	0.37	4.83	1.76	2.57	114	4.82	442	5.8	13.31	37.6	0	1193	Q4	3.76
22.34	0	0	0	0	114	78	0.95	7.7	2.29	4.48	84	5.42	320	6.3	7.16	37.6	0	1387	Q4	3.76
25.9	0	0	1	0	125	79	1.17	3.25	1.09	1.91	113	5.37	411	5.75	9.62	37.7	0	1362	Q4	3.77
29.41	0	0	0	0	108	71	1.16	3.99	0.78	2.61	73.5	5.34	530	5.8	10.5	37.78	0	1442	Q4	3.778
25.78	0	0	0	0	112	68	1.25	3.61	1.65	1.5	102	4.59	445	5.7	9.17	38.3	0	1329	Q4	3.83
22.39	0	0	0	0	128	76	0.58	5.28	2.3	2.67	92	6.21	351	6	8.36	38.8	0	1368	Q4	3.88
25.32	0	0	0	0	134	89	0.95	5.66	1.63	3.66	72	5.31	387	5.9	8.25	38.9	1	1557	Q4	3.89
29.9	0	0	1	0	135	90	1.35	5.95	1.56	4.07	106	5.49	456	5.8	9.12	39.2	0	1330	Q4	3.92
28.04	1	0	0	0	126	70	2.61	4.73	1.08	2.94	92.7	6.08	478	5.75	11.02	40.47	0	1484	Q4	4.047
20.03	0	0	1	0	128	71	0.67	4.7	1.86	2.34	78	5.57	243	5.7	7.75	40.8	1	1567	Q4	4.08
22.14	1	1	0	0	125	84	1.01	4.7	1.61	2.71	98	5.25	529	5.9	10.45	41	0	1344	Q4	4.1
27.68	0	0	1	0	122	80	1.16	5.2	1.25	3.23	102	5.04	497	5.4	11.52	41.1	0	1186	Q4	4.11
28.69	0	0	1	0	111	68	1.38	4.74	1.73	2.59	119	4.08	457	5.9	13.22	41.2	1	1757	Q4	4.12
25.54	0	0	1	0	122	80	1.21	6.37	2.25	3.74	103	6.04	602	5.9	12.89	41.7	0	1491	Q4	4.17
22.59	0	0	0	0	98	56	0.78	5.94	1.44	3.91	93	5.06	287	5.4	15.31	42.1	0	1074	Q4	4.21
25.01	0	1	1	0	128	87	2.44	4.49	2.24	1.7	103	6.96	553	5.9	8.89	42.8	1	1593	Q4	4.28
24.09	0	0	1	0	147	94	1.15	6.66	1.96	3.73	86	5.27	335	5.1	10.43	44.6	1	1689	Q4	4.46
25.24	1	0	0	0	125	65	3.3	6.06	1.52	3.48	107	5.5	533	6	11.63	44.6	0	1030	Q4	4.46
25.99	0	0	0	0	126	73	1	5.07	1.53	3.07	96.7	4.82	311	5.6	10.75	45.22	0	1278	Q4	4.522
18.37	0	0	0	0	116	76	0.92	5.8	2.2	3.04	92	4.7	319	5.7	10.84	49	0	1389	Q4	4.9
21.93	0	0	0	0	96	60	1.74	5.66	1.54	3.26	89	4.51	337	5.2	9.46	5.7	0	1061	Q1	0.57
28.37	0	0	0	1	120	77	1.23	6.24	1.64	3.95	79	13.14	310	9.9	10.42	5.8	1	1347	Q1	0.58
27.17	1	1	0	0	116	85	1.06	4.6	1.29	2.64	94.5	5.84	403.6	5.4	23.9	50.1	0	1311	Q4	5.01
21.94	0	0	0	0	138	87	0.99	4.82	1.41	2.75	109	4.66	533	5.6	10.52	50.7	1	1557	Q4	5.07
26.08	0	0	0	0	102	58	2.23	4.35	1.64	2.09	90	5	378	5.8	8.51	52	0	1075	Q4	5.2
26	0	0	1	0	123	89	0.81	5.99	2.13	3.54	100	5.03	428	5.9	11.21	52.3	0	1384	Q4	5.23
23.74	0	0	0	1	122	77	0.95	4.15	1.49	2.23	94	5.87	396	6.3	8.84	53.4	1	1508	Q4	5.34
23.62	1	1	0	0	138	78	3.23	4.86	1.44	2.47	90	5.4	422	5.5	11.04	56.6	0	1395	Q4	5.66
23.05	0	0	0	0	116	83	1.37	6.08	1.48	4.12	108	5.17	457	6.3	11.22	56.6	1	1567	Q4	5.66
25.07	0	1	0	0	123	89	0.64	5.09	2.06	2.6	103	4.49	509	5.2	12.05	57	0	1245	Q4	5.7
23.71	0	0	0	0	131	78	1.06	4.29	1.78	2.05	77	4.86	273	5.8	9.73	58.8	1	1917	Q4	5.88
31.04	1	1	0	0	128	66	0.99	4.38	1.26	2.57	109	5.56	429	6	17.82	6.6	0	1164	Q1	0.66
30.53	0	0	1	0	150	98	1.19	5.99	2.55	2.95	102	5.2	298	5.5	13.99	6.7	1	1650	Q1	0.67
22.68	0	0	0	0	136	79	1.04	4.45	1.58	2.28	83	5.08	249	5.2	6.65	6.8	0	1158	Q1	0.68
22.94	0	0	0	0	119	80	0.84	6.47	1.94	3.73	74	4.9	290	4.8	9.45	6.9	0	1360	Q1	0.69
22.8	0	0	1	0	143	87	1.17	5	1.41	3.27	77	5.16	323	5.3	17.06	6.9	1	1509	Q1	0.69
24.78	0	0	1	0	117	82	1.95	4.84	1.3	2.9	106	5.3	479	5.75	11.02	62.5	0	1309	Q4	6.25
25.71	0	0	0	0	131	85	2.1	5.15	1.49	2.94	75	4.92	396	5.7	8.08	63.8	1	1582	Q4	6.38
25.34	0	0	0	0	113	69	2.37	5.11	1.61	2.48	79	5.05	281	5.3	7.44	7	0	1182	Q1	0.7
22.49	0	0	0	0	118	73	1.14	5.19	1.49	3.01	86	5.05	308	5.7	12.89	7.1	0	1281	Q1	0.71
24.38	1	0	0	0	109	67	1.61	4.29	0.98	2.59	100	5.01	412	4.6	15.89	7.2	0	1327	Q1	0.72
20.87	0	0	0	0	91	62	0.66	5.33	1.57	3.55	85	4.47	219	5.2	10.2	7.2	0	991	Q1	0.72
22.41	0	0	0	0	111	67	0.73	5.16	1.79	2.79	81	5.08	197	5	11.09	7.3	0	1084	Q1	0.73
26.84	0	0	0	0	120	73	1.08	6.89	1.79	4.54	77	5.66	248	5.5	10.08	7.3	0	1004	Q1	0.73
29.67	0	0	0	0	128	78	1.16	6.07	2.21	3.3	95	5.01	288	5.7	9.41	7.4	0	1202	Q1	0.74
15.53	0	0	0	0	108	67	0.76	4.93	1.99	2.3	75	4.95	256	4.7	7.56	7.7	1	1250	Q1	0.77
23.39	0	0	0	0	118	70	0.77	6.11	1.59	3.83	82	5.51	188	5.5	9.32	7.7	0	1177	Q1	0.77
26.96	1	0	1	0	118	77	0.97	4.12	1.56	2.31	102	4.88	505	5.7	9.87	7.7	1	1624	Q1	0.77
20.2	0	0	0	0	115	76	0.62	3.15	1.19	1.72	85	5.03	345	4.6	12.4	7.8	0	1297	Q1	0.78
25.78	0	0	0	0	111	65	1.42	4.97	1.36	2.87	80	5.09	350	5.7	7.2	7.9	1	1517	Q1	0.79
23.39	0	0	0	0	103	51	0.56	4.47	1.58	2.6	79	5.2	212	5.2	8.56	7.9	0	1071	Q1	0.79
22.94	0	0	0	0	104	62	0.6	4.85	1.7	3.01	90	4.86	493	5.6	9.27	79.1	0	1119	Q4	7.91
[truncated: 48 more rows]
